# Supplementary material for: An optimal set of features for predicting type IV secretion system effector proteins for a subset of species based on a multi-level feature selection approach
Source: PLoS One. 2018 May 9;13(5):e0197041. doi: 10.1371/journal.pone.0197041 (PMC5942808; doi:10.1371/journal.pone.0197041)
Supplement: S1 Table — (XLSX) [file pone.0197041.s001.xlsx]

## Sheet: Sheet1
Features:	Proposed by Reference:	Description of the feature:					GUIDE: "Bolded references in second column show the features proposed in reference number 4 and italic ones shows the ones proposed in reference number 5 for comparison."
total hydropathy	[4, 6, 42]	The hydrophobic and hydrophilic characteristics of the amino acid are shown by hydropathy index. The indices used in seqinr are from a paper written by Kyte and Doolittle [42] which proposed this index for the first time.
average hydropathy	[4, 6, 42]	The total hydropathy divided by the length of a protein sequence.
C-terminal hydropathy	[4, 6, 42]	The total hydropathy of C-terminal of a protein sequence.
N-terminal hydropathy	[4, 6, 42]	The total hydropathy of N-terminal of a protein sequence.
isoelectric_point	[6]	The isoelectric point (pI) is the pH at which a particular molecule is neutral.
Molecular mass (Mr)	[6]	Mr is calculated by determining the atomic mass of each amino acid multiplied by the number of amino acids of that element in the molecule, and then summing the results
Polarity	[6]	Measures how much a protein sequence is polar based on polarity of its amino acids and their behavior in a solvent.
Total charge	[4, 42]	The indices used in this work were taken from [41]. Amino acids that make up proteins may be positive, negative, neutral and together give a protein its overall charge. This feature measures the total charge that a protein sequence has.
C-terminal charge	[4, 42]	The total charge for C-terminal of a protein sequence.
N-terminal charge	[4, 42]	The total charge for N-terminal of a protein sequence.
C-terminal basicity	[4, 42]	The basicity of a protein sequence is calcluated based on its amino acids basic side chains at neutral PH. This feature stands for basicity of C-terminal of a protein sequence.
N-terminal basicity	[4, 42]	The basicity of a protein sequence is calcluated based on its amino acids basic side chains at neutral PH. This feature stands for basicity of N-terminal of a protein sequence.
length	[4, 40]	The number of amino acids in a protein sequence.
different combinations of amino acids	[40]	These features consider the presence of different combinations of amino acids in a protein sequence. The combinations are described:
combined content of Isoleucine, Leucine, Valine, and Phenylalanine
combined content of Aspartic and Glutamic acid
combined content of Aspargine and Glutamine
combined content of Arginine, Lysine, and Histidine
combined content of Serine and Threonine
combined content of Serine, Asparagine, Glutamic acid, and Lysine
combined content of Valine, Alanine, Glycine, and Isoleucine
amino acid composition (20 features)	[5]	This vector feature for each sequence in the dataset has 20 features and represents the percentage of presence of each type of amino acid in the protein sequence
dipeptide composition of amino acids(400 features)	[5]	This feature is a vector and consists of 400 features and represents the presence of different pairs of amino acids that are adjacent to each other in the sequence
PSSM composition(400 features)	[5]	This feature is a vector and consists of 400 features from calculating the PSSM profile. A position-specific scoring matrix (PSSM) is a type of scoring matrix for amino acids for which scores are assigned to positions based on how close a sequence is to the sequences used to create the scoring matrix. PSI-BLAST was used for calculation of the PSSM for this paper.
auto-covariance transformation of PSSM(160 features)	[5]	This feature is a vector and consists of 160 features from calculating the PSSM profile and calcluating the auto-correlation of it.
Homology to known effectors	[4, 7,40]	This feature measures how each protein sequence is similar to validated effector proteins using BLAST with e-value threshold of 0.01
protein subcellular localization	[6]	This feature predicts where a protein localizes in a cell and was calculated using a bioinformatics prediction tool called PSORT [43].
Transmembrane prediction	[4]	This feature measures the presence of transmembrane domains and is important because a transmembrane protein can span a cell wall, and this allows it to transport other molecules into and out of the cell.
pepcoil hitcount	[4, 7,40]	Effector proteins in pathogens can contain eukaryotic protein domains that imitate the function of the host. This feature shows the number of coild-coil domains that are present in a protein sequence. The Pepcoil tool (www.bioinformatics.nl/cgi-bin/emboss/pepcoil) was used here for prediction of eukaryotic coiled-coil domains.
pepcoil length	[4, 7,40]	Effector proteins in pathogens can contain eukaryotic protein domains that imitate the function of the host. This feature shows the total length of of coild-coil domains that are present in a protein sequence.The Pepcoil tool (www.bioinformatics.nl/cgi-bin/emboss/pepcoil) was used here for prediction of eukaryotic coiled-coil domains.
signal peptide probability	[6]	This feature shows the probability of presence of signal peptides, that are specific peptides related to secretion pathways used by proteins, in amino acid sequences. The SignalP 3.0 Server [45] was used.
maximum cleavage sites probability	[6]	This feature shows the probability of presence of maximum cleavage sites, that are specfic peptide sequences at which the protein would cleave, in amino acid sequences. The SignalP 3.0 Server [45] was used.
transmembrane helices	[6, 7, 40]	This feature shows the presence of transmembrane helics in a protein sequence and is important because transmembrane protein can span a cell wall, and this allows it to transport other molecules into and out of the cell. TMHMM Server v. 2.0 [46] was used
protein motifs:	[4, 7, 40, 41, 42, 48]	The tools at the SMART and Pfam websites were used to search for several different types of protein motifs that have been proposed to be important for identification of effector proteins.
Ank
Coiled-Coil
DUF
TM (transmembrane)
F-box
F-box like
U-box
Pkinase
LLR
TPR
Sel1
Patatin
NLS (nuclear localization signals)		This feature shows the presence of NLS domains which target proteins to the nucleus of eukaryotic cells.
MLS (mitochondrial localization signals)		This feature shows the presence of MLS domains which are signal sequences in the N-terminus of proteins that are targeted to the mitochondria.
Prenylation Domain (CaaX motif)		This feature shows the presence of a motif, that is considered to be important for identification of effectors, in a protein sequence.
E-Block (EEXXE motif)		This feature shows the presence of E-blocks which consists of a glutamate-rich sequence in C-terminus of a protein.
secondary structure:	[8]	This feature shows the local three-dimensional structure of protein sequences and we present it by the precentages of particular structures present in the protein sequence. Calculated by 1D Protein Structure Prediction Server (biomine.ece.ualberta.ca/1D/1D.html)
percentages of alpha helices
percentages of beta strands
percentages of coiled coils
