# Supplementary material for: An optimal set of features for predicting type IV secretion system effector proteins for a subset of species based on a multi-level feature selection approach
Source: PLoS One. 2018 May 9;13(5):e0197041. doi: 10.1371/journal.pone.0197041 (PMC5942808; doi:10.1371/journal.pone.0197041)
Supplement: S2 Table — (XLSX) [file pone.0197041.s002.xlsx]

## Sheet: Legionella
Legionella:
V5				TABLE GUIDE:
V303
V246				The features shown with V represent the elements of PSSM composition vector feature and their numbers can be between 1 to 400 that is the number of elements in this vector.
V113				The features shown with W represent the elements of auto-covariance transformation of PSSM vector feature and their numbers can be between 1 to 160 that is the number of elements in this vector.
W12				The feature that are consist of one letter, which is an amino acid names abbreviations, stand for elements of amino acid composition vector and this vector has 20 elements, which is equal to number of amino acid types.
V143				The feature that are consist of two letters, which are two amino acid names abbreviations, stand for elements of dipeptide composition vector and this vector has 400 elements, which is equal to number of possible dipeptide composition of amino acids.
V49				The other features have self-explanatory names and show other selected features.
V56				These features are ordered based on their p-values, which decreases from top to bottom.
V15				For more details about each feature, you can use S1 Table.
V205
V397
V20
W92
V232
V158
V323
V17
V23
W113
W11
V260
V156
V369
V308
V227
V278
W91
W51
W44
V132
W43
V399
V43
V144
W52
V126
V136
V312
V41
V179
V2
W49
Homology_to_known_effectors
Hydropathy_Avg
V340
W25
V222
V8
K
V29
V385
V12
V226
W89
W41
V236
V306
V251
V76
V145
W27
V230
W68
V304
V221
V10
W115
V7
V33
V6
W10
W114
W9
V155
V395
V124
V381
G
V237
V
Hydropathy
V386
KE
V13
V279
V16
V392
V127
V149
V229
V224
V378
E
W140
W66
V228
W90
V393
W57
V307
V387
V14
W35
V154
W67
V253
V18
W137
V11
V57
W26
W142
W42
V159
V142
W139
V42
W18
W4
V280
V384
W65
V234
V48
V19
W138
W28
W34
V147
W116
V4
V9
V240
V121
V67
V231
V26
V160
EK
V286
N
A
V239
W19
V27
V388
V250
V274
AG
V60
V146
V225
W50
V271
Hydropathy_C_Terminal
V379
V141
V153
V223
W17
V383
V64
W1
V238
V374
V107
W122
V44
V63
W20
KK
V389
W148
V66
V51
W33
GG
V58
V125
W13
V152
V157
V398
W124
V31
V37
V62
V150
pepcoil_hitcount
V61
W130
V50
R
VG
V382
V297
V35
V131
EE
V151
V130
W121
W93
pepcoil_length
KD
V194
W36
DK
V3
KL
V55
V248
GL
S
V28
VI
W141
VV
V396
V254
V321
W58
GA
W108
NN
V128
V54
W88
V38
V25
W53
V275
W45
V137
GV
W145
V52
FF
V112
W132
V261
V242
V72
V241
D
V285
V68
V269
V252
W32
V284
LP
V21
W37
Signal_peptide_probability
Polarity
V348
AV
VR
W157
V293
V258
V39
KI
AR
V287
M
V266
V244
Molecular mass
NS
Max_cleavage_site_probability
V292
IA
LA
V346
V361
WQ
V45
PL
W129
LE
RA
length
W24
V140
AW
V262
Isoelectric_point
V34
EL
V134
V288
FS
V277
LG
V371
V366
V394
W104
DS
V289
SS
V71
QV
SD
V53
V133
NL
V245
V59
V300
V257
V249
V214
TN
V377
V36
V75
GS
IK
V391
V350
V148
VW
AA
coiled_coils_presence
