# Supplementary material for: An optimal set of features for predicting type IV secretion system effector proteins for a subset of species based on a multi-level feature selection approach
Source: PLoS One. 2018 May 9;13(5):e0197041. doi: 10.1371/journal.pone.0197041 (PMC5942808; doi:10.1371/journal.pone.0197041)
Supplement: S3 Table — (XLSX) [file pone.0197041.s003.xlsx]

## Sheet: Sheet1
Coxiella:
V303				TABLE GUIDE:
V5
V129				The features shown with V represent the elements of PSSM composition vector feature and their numbers can be between 1 to 400 that is the number of elements in this vector.
V385				The features shown with W represent the elements of auto-covariance transformation of PSSM vector feature and their numbers can be between 1 to 160 that is the number of elements in this vector.
V386				The feature that are consist of one letter, which is an amino acid names abbreviations, stand for elements of amino acid composition vector and this vector has 20 elements, which is equal to number of amino acid types.
V399				The feature that are consist of two letters, which are two amino acid names abbreviations, stand for elements of dipeptide composition vector and this vector has 400 elements, which is equal to number of possible dipeptide composition of amino acids.
V388				The other features have self-explanatory names and show other selected features.
V323				These features are ordered based on their p-values, which decreases from top to bottom.
V395				For more details about each feature, you can use S1 table.
V246
V397
V205
V384
V398
V156
V76
V158
V149
V145
V381
V143
V387
V126
V392
V306
V383
V19
V159
V389
V154
V13
V66
V153
V14
V160
V144
V155
V
V122
V396
V312
V146
V279
V317
V10
V301
V20
V382
F
V150
V142
V316
V258
V147
V15
A
V11
V151
V18
G
V157
V321
V68
V242
V141
V75
S
V394
V252
V9
V17
M
V152
V278
V245
V286
V69
V165
V307
V2
V6
V400
V178
V304
V274
V256
V175
V57
V65
V174
V77
FF
V70
V243
V168
V259
V167
alpha_helix_secondary_structure
V247
V249
V284
W27
V74
V28
W113
V36
W138
V35
V25
V254
MA
W114
W89
AG
V79
V148
V73
W41
Hyropathy_N_Terminal
W122
W25
V233
V80
W137
GG
V21
W139
MG
V39
V78
coiled_coils_presence
