# Supplementary material for: An optimal set of features for predicting type IV secretion system effector proteins for a subset of species based on a multi-level feature selection approach
Source: PLoS One. 2018 May 9;13(5):e0197041. doi: 10.1371/journal.pone.0197041 (PMC5942808; doi:10.1371/journal.pone.0197041)
Supplement: S4 Table — (XLSX) [file pone.0197041.s004.xlsx]

## Sheet: Sheet1
Brucella:
V113				TABLE GUIDE:
V5
V20				The features shown with V represent the elements of PSSM composition vector feature and their numbers can be between 1 to 400 that is the number of elements in this vector.
V397				The features shown with W represent the elements of auto-covariance transformation of PSSM vector feature and their numbers can be between 1 to 160 that is the number of elements in this vector.
V312				The feature that are consist of one letter, which is an amino acid names abbreviations, stand for elements of amino acid composition vector and this vector has 20 elements, which is equal to number of amino acid types.
V200				The feature that are consist of two letters, which are two amino acid names abbreviations, stand for elements of dipeptide composition vector and this vector has 400 elements, which is equal to number of possible dipeptide composition of amino acids.
V303				The other features have self-explanatory names and show other selected features.
GG				These features are ordered based on their p-values, which decreases from top to bottom.
GV				For more details about each feature, you can use S1 table.
YL
W27
V387
W92
V306
G
