# Supplementary material for: An optimal set of features for predicting type IV secretion system effector proteins for a subset of species based on a multi-level feature selection approach
Source: PLoS One. 2018 May 9;13(5):e0197041. doi: 10.1371/journal.pone.0197041 (PMC5942808; doi:10.1371/journal.pone.0197041)
Supplement: S2 File — (FASTA) [file pone.0197041.s008.fasta]

>gi|29653438|ref|NP_819130.1| hypothetical protein CBU_0077 [Coxiella burnetii RSA 493]
MRQLVSIKHKLYAPLKKIDLTAVPLMTVGAVLVFLLGKNKVISPFADDYIFTTDGNIKNEFAVYFALVGA
NAALSIYTSARTIFNDWQLRKAHYANPENRLQEIGAQISEGTQLLTGPVELEENSNECKWEARPALGAFF
EKHPLLWHGVSTLLRTTGVILISTATMSPPFLERVVDLIKDNLSFSMEEQTIFYGSYAAFEVLTLLLNWV
NYHEMQMPLKLFLKEGENNARLRECKSALFSLLHNDQPVPEPNVEASRGCSIM
>gi|29655356|ref|NP_821048.1| Fic family protein [Coxiella burnetii RSA 493]
MFKPLFQISNQTANALTAIERARGFLEAATLSLEWLEKMQNKALVLEAHHTTHIEGTQLTLEESERLWQG
QHLAEVNPDDAKELLNYREAFELVSNYVGDGEPITEGLIREIHKRLVQGVRGDSATPGLYRKIQNYVVNS
KTKEVIYTPPPAYEISHLMQGLVDWLNEEEDIHPVLVSGIAQFQLVHIHPFLDGNGRTARLLSTLCLYRK
GYDFKKLFTISEYYDRNRADYYKAIQSVRENDMDMTGWLEYFSEGLAVQLREIKDLGKQAIKQSLLSKKH
HLSERQGLAIDYMTTEGSLSIQQFEKMCPEVTRRTLQRELKDLIDRGLVRSSGATSNLIYKLKEKSAK
>gi|29655112|ref|NP_820804.1| hypothetical protein CBU_1825 [Coxiella burnetii RSA 493]
MLVSNTSKSYIKGAIEFLREQDKSITIGAKADTILNHLRHQVGNNKNSFAYYVVNYDRDKNFVKETGKTA
TSRLLFELPTRVQEVIGIVTNFFSPRRKRRDEPKTDNHNLEMTKK
>gi|29653771|ref|NP_819463.1| hypothetical protein CBU_0425 [Coxiella burnetii RSA 493]
MEGVIYSPTVVDSKPHELTLLFPNCNKVTLIGDQSLSSQIENLHKILGEPKAESEAIKTAFENHGETGQY
PLISLLRTLRYHLNATDFEYSETQPIETLTFKRTSFYEGLRRRPGLAWESCTIHFIPHSALTELLVQDNS
QLFRTIDAILVKTSETDTVPNELQQVLQSLKSDSLILSTPSTIQSWFKNPPQKTDLKTVYDTTITLDLSQ
AKNLIIAPPQPEEKQIEKTPKEKMQTLAENLTKEVTTKKLSINGIPTVINEWESEQNLKKEIPSLWGEFV
QDIKVLKNKEPEIVIQTIKGWIEGLYYNDSTSSDKEAAIRVKVFLTHFLMIRILPLLNKDLVELFQPLFY
GNHSHLGGKDYYYKLLEKHTTQNTELSKVLQSYSGYKAPRANWDQPSIRVKDVESWINNIKPLSAPPTSS
NSWLRSPFWQPSHKTQTPEEKVEQKFASKGPSAST
>gi|29653973|ref|NP_819665.1| hypothetical protein CBU_0635 [Coxiella burnetii RSA 493]
MREEKEEDVMYVALHESEGRPHAHFAPSLGVSDPYVAVFLSWVETAGIFDRSSSQSVKAKIIQALLYIVS
FAGSAVTIELGWRFGDTAVGLLNKVFNKIFKTDVSFGDSEDWPSKFLGGIFAGASYITISGLCVFACHRL
VKHWNARTSEKKLMEEDHRVVRSTLGGFNNFINAPASSLAQVLFSVKYLSSPWNAVFALSAFVSLTVLNR
EAFNELINRAVSWCFGDDHQIKEERHQLTTRFKRARQLQWTSEDRSTFFEPQIPLPEKLKYLWQKAGGQW
EIIESPQSGAEEGTPLLSNASESSRDREWVNKIIKGTIVGMSPSPALVYALVVYEELNHRLGKGIAISAA
TLTGTGSFALFSVQMLKALYGEKSKVDKKVEYVSILMGFFATSPLLYVLMQYALDVPALWIFVPFLAIAS
TAVRSHGAKQLLDATIASWSEVSEEELFRKKISQLAEIFPKFSPIAVTKIHGFFSTPVDNDNDMPEPSDN
RLMTLV
>gi|29655331|ref|NP_821023.1| hypothetical protein CBU_2052 [Coxiella burnetii RSA 493]
MPKNTNPDPRLSLIASKWYEERKKTCPWIKAQKPTENTIGNFVNLINNPSDELINPTLEALLLEDTVITE
HLPFSGRIGHLLRASKNLLNYEFTHQEVQELFKVLSLKELLYFSNMNGVFKKLREFNFTKEAIFEAVLKI
KEKRENEENVSLLEELMQCLQKEQEPSRVPVRMETPPQSPDFNSGNSISTSNPSTLLVSPPPPGDLLKER
DEPMNSPSLGSPSFFFSPPPDTLKETVLLRTPLFKPESSEGDSLLRSNSFSLGNSLFSERNQILCLSSEG
GSNEENEDNEDNDLVNAFLK
>gi|29655039|ref|NP_820731.1| hypothetical protein CBU_1751 [Coxiella burnetii RSA 493]
MGRVFSYIQRKRDIQEKDHQDRQVDPENYLGQKLQQAREEVAALEKKIPNRLQELEREISALKTSIDSDV
LKAPPRERQKILIEKKTSTMLTSAAREQWEAQEERLPKLALLEAEQRALTAHHDQFTNENSELNITCRAL
DNVEAEFNDRQTNRRNIQSLIAEADPHLRVLDKTLMASRVKFEIEDLWMHLKRDEPHDLNNPLKPHLDEP
YRLPLLEKDSGNINQLTKAVNNDLKELQELYKTAQLTLEGSKFEAYLKEEWKKLHDKLKRDSFALLKEMR
SRVNIVGERPNAVPLMEKVTNICQFFNSGVKSKVTLLSKTTDTFACCHVNKAGELTQLFGGMEPTRKEIQ
QALEQFDRKVAIKSYRKFWLFGSKRFCLDFADAGDKERFCQILEGILQKRKEETVPEEVSTSIATRPARP
>gi|215919329|ref|NP_821027.2| hypothetical protein CBU_2056 [Coxiella burnetii RSA 493]
MVSLIFIKIRTSLILILFRGSFPKLPPITQEDLTRACSEDAEDREKKWNNIRVRLAEVKLMGWLYAHGVD
LAKQARILEPISFDERVILPHYFSENIERETEENKTDTAPRNENPRLRVLQRFYAEATPEACLEIFLQFY
QEVYIERLQAPSNLGLVGRYNENISPLLDDLERAYQAARNEETKGEELITSQVNFWTLSPRKDSDDSSGD
DSSLGRAPAP
>gi|637162017 CBU_0329 hypothetical protein [Coxiella burnetii Nine Mile phase I / RSA 493]
MELCASEDALRFFSFFFTQSSDPRETQKLRKEMANELFSSDCVFRLCMSYAGQTLLFNAKSGFLNRVARE
LENQNKLTTCLLTPVPKNPEEFLLEHLNEKSIKWIICFKNILSNLLKDRVGRRILLESKNNLFKRYWNAF
SEVEKEIIRVVIKEVRSEEIKKDPMLRPQRLSLFSNPSDSEESDTDNAHQPSSRLQRR
>gi|637162776 CBU_1107 hypothetical protein [Coxiella burnetii Nine Mile phase I / RSA 493]
MKVSQCGCGCAEIAGLKSLFQSLGCSLRSLNFNIPELLGLGFSGYNKTPLFKLCDSWMGRRLLYNRHFSN
GLIQFLFSPHRENLVVYLRAFDVKIGPRWFHLCSEEEDLYFFSYVFKNAFCSTGLRAIRYEVKDLKEEIR
TFLLRSEEGNMPRLSHFCCSPGGRKFLFVKPGLLNRILMTPENREQVQEALLLPLSKGMCALKNLDQGAI
HWLMYSSWDDGKNFLKELWKNENAKHLLEEVLLRYKYNFSKKENETILDLLTIDVLEMKSESSTTQAGNL
GFFEQDHENKAEQETKENLQFNRQPG
>gi|637162777 CBU_1108 hypothetical protein [Coxiella burnetii Nine Mile phase I / RSA 493]
MLYSIFKANEYYYDELIFELTTHSKITVLPNVLGSLLLQTLRKRGNSVLFDYFKYKTTFNPVAAIDTRHF
LLSLSQNFPAEAGDFANCVLFSVLFVQSEEKLINLWLDLINMIRKSRVSSSDWKLHWMKEIFTSLVPASI
PNRRAAIHHLFDHLSIKQLKKLFLLWSKNEDGYFLYFLCKVDRLCFSSGVILKRFEQIIEDIQEEEDEGE
ELFFINYTK
>gi|637163187 CBU_1525 hypothetical protein [Coxiella burnetii Nine Mile phase I / RSA 493]
MISDFTSEEGYDLVKSLFTSQVPLSIGGYGLRNTIDYLLATVSPDHFKKLLALWSIRRLSSVDYSFVYCL
CGADRECCHTPKLLTRLRQLRYFKSSFPDVELKSLLSHHLYQTGLVGKVKVPAWAWLCRNSNTALELEAL
FYSIGHESFSVTDMISIFLKKNLFGLCLSEGGRTLLYDSRKEGLLPVIDYHVNRRFLKQFYTCSRFGLPF
WMLLCSDDHALGFFSYLGIGASWVNPAIVNELQNRIVRQLFDRTIPQSLILPACDICEEAGGVEFLFKSK
SGLLNRLPKNSYIRECIQKTLLRKKRNSLDLILTLLGPEAFRWLLKTQWEDGKNIIQELLKNPDAKKIIR
QQIFSPEEKAAIPNWEDEKQPDDPEETKRLTI
>gi|637163194 CBU_1532 hypothetical protein [Coxiella burnetii Nine Mile phase I / RSA 493]
MAGIAATCAGLALLFPIAFPVLAAAAVFCYGAAAVIKFYQLHKKSKARRCQQAVLEKLKDDRQDPKNYLI
WQHFCRNLSPKEQTSSNYQEFRRGLSTKDCARIVALECKIYEKKEKHSQNRFAFFQSRTMESAALGLAYI
PEFNK
>gi|637163436 CBU_1776 hypothetical protein [Coxiella burnetii Nine Mile phase I / RSA 493]
MYININQSTGRQDEIGPLIGFMIATMEIEVGMKEILQNHSSAEQKTIISSIFSLPKSYLKILQQLNLALA
CLETPFRTFLKNGEYIMVFHRMVKTFERVQFLMRDPLHISESKSAEPSVDRIPLTVKKIILEELWPGLQF
LQKMKNENLEIKDEVENPLFNIEEKEEFQENRNNYTRTFIK
>gi|637163620 CBU_1963 hypothetical protein [Coxiella burnetii Nine Mile phase I / RSA 493]
MEFLIKFSIEDVRFSGGPSFFIKKLYNLRGKGLITTGEIYQLLGQQTWSGMSPFTAFVIHWETKEEDIRQ
LIELFPEETRESQLLHLVRQRIYHGHLNYQERLFLPPEKRNLFGALFPDVYYPLYRGNWVSTVKIFLTYI
TSPIKKLELLAEAISDVPSLNASDKKKFAEVVEEDLLPLLLSIDYEEEIDNPINSTTVDMLRQKNVFEIL
DHVIRRQLADKDLEKYVKAANAPGNLFYALVHYDLKARKIESGETPLLKLLLKRLPKQSSLKKVASNPHY
IEMTDLLKADIESKQDVIRREKLAPSPLDWLLTVIPRNEWNGESSPVVSTLLSNLFEKNEDEEIKEEERV
TTPFYNPAYNLLSLSDQHGQTVLGYWAKHEPNNLILKLRTLKDKKHLSATEIYHLLQQQTKEGKTPFSIL
TCCHPHLFSGFIGPLRLSAEQLLRLVRLSTYPRSEEGSGHNLFDQLLVADRSGKQLVTIIDKILPYFDNN
PIKKIELLAEIFRTYSSHPPKALTELYKEHLWPLLVSEENLYDVPFAVLALLRKRSAKAVLKEVITDKRK
NDKLTDHDIQKGNDSSSLLGAVVNFDRDGGKIVALETTKTSKSLNKRPSSFFRFFSKTTEDRNTSSSSRH
HHP
>gi|637163712 CBU_2059 hypothetical protein [Coxiella burnetii Nine Mile phase I / RSA 493]
MSEPPNNYFHPEFERNKDDSAIGVCEWDLYASHEYEKYKIRRNVEYFLLPATRDVSVFRAFMQELSEIAI
ASDSVTLLNQLREFRYTKRSALSPRTLTEEEKVESERVSEQLTASGLGGRSLGGQNRQAVALNYNPLRDN
EPQEVKNSTTPVVQTPLAATPGRYSSSQYTNGPQFFSEVDKKRHQEKLTYFREVNQPPLGHLKFFDQDGL
PLLHYAIGQSAWKCAEYFIKKASAENLLISDSNGRSVLAYAREMRKINSTLPLPELDKIIGLLEQKTPAN
ELEIKQENKQENTPSLALMLKEKTRMITSLQTKTKNGIWSRYQDFKQSCDTLQNEKGLAWEEIKKAIEGS
ITQVQEKGVRKPTLQKKIESIPGFIQQYEREKFTADEDLSESLASSLTIK
>gi|29654717|ref|NP_820409.1| hypothetical protein CBU_1425 [Coxiella burnetii RSA 493]
MKKIATIGATAVLAVGLTGCTPGNNIPGATLAGTAAGGLLGAAFFHGEGAWIGILGSALVGGVVGNFVGK
RMDEQDRINMARAVTNTPVGQQASWTNSHDVTYTVRPIRQYHQHHRYCREYQTLVTIGGQTKKAYGTACR
MPDGQWKIIR
>gi|212013266|gb|ACJ20646.1| hypothetical protein CbuK_1480 [Coxiella burnetii CbuK_Q154]
MTLMFRAPKRNHKLGPPSNSLDVFSNDFGLIVSAPAASEGAPLKKRKIETINLERLYNRFNSLKLAYLYG
GDEYFATQMGKTKPPEGSFNNFISQLEIDLNEEDTFSFFDAAFRFYFEATTLHYRNCNPTFTDCLSFLKA
RASWLSNCNLAISGFKNILKEFNFLRNENIEQKPREKMTEVLNQLTRLFNFFRDVKRMKLHSTVLKGLGE
DLKIIFAINGGKQLIPGWIETQEREILPYLPKCNSRNRNRIFHFGYFSSENELSEDSTAEIEPFNLQ
>gi|212213391|ref|YP_002304327.1| hypothetical transcriptional regulatory protein [Coxiella burnetii CbuG_Q212]
MRHENPHYSNEIKFDDSEQNKKMKKRKISPEERKAKHKATEAQRRERISESFDALFQSLSKKDTEVSDLK
GKKVKKEIKTEKEIKILNLACITIEDLKKKLSIDGKNATQDRETSENNQENETKVSKKKIDVTLSQSLGK
APEEGEGQAIRKQTISAHPKEIELRPPTVLGHREKEKQIRENKRRYVNRLYNLIPRNYFENENKYSKKAQ
VPYSYIQIFGAAKQYIEKLKLLVKTTENYVQSLSSPITVSSDQPFTFNFSNQPSSEFSSSYSLQSGNIEP
ESPLSSRNPFRFFLR
>gi|29653646|ref|NP_819338.1| hypothetical protein CBU_0295 [Coxiella burnetii RSA 493]
MRYKRHMEAKEEALDIDFAIECFRKSRETNLIDLANAFIEASNREDISSTALIAWKIREFFNDKPHEDCV
NYFNYITQLPDDIPAKSYLLGMAYFLGVGVKQNTGRAKFFLRKATKAGEPNATVELFEIYSEEREKDQAQ
IYLNQALEKNHPRAQWLAANHSLEKEELENAKTLFQKAAIQGMPLAKHNLFLYQRQNLTPLFEAVQAGSV
EALARLFAVCGNKYQIKEAKRCYEAVLFTNNPYAIYRFACFLEHEKYSKDAWGLFLLLSEWTETAPLLLS
LVFSSIAYMLYEKRIGQESNLDPIVYYGKAIEYCIEAIENEHFEALNKLEEIFTWIPKIFNLSNWNYFYD
AILNKGLLEDNTTLLPLAIKHCNSLKNYLISNYQSLSLENKSKLRRALEIANTLLSQPFHTAEAYLGDEI
KEKKLNALVNWLTARENREENLSFIKNVMSNITPNRLSIKTIFKRSKSEETLEQEGKQEQRHSKQSFTF
>gi|212212535|ref|YP_002303471.1| hypothetical protein CbuG_0959 [Coxiella burnetii CbuG_Q212]
MKMKAMEVVISLLLKNHRKISADAVNISTIIHHLGKYMDLIPSAVSTNALSLTINNLLPILQKSKNLSDR
AIGSSLLGLGKLAKKKFLTHVNADVILRLIKKLGMGDPNAQEIGNSIWGVGRLASLLTEHPIPDEDILAL
LYKLLKKEKELIAQNISMSVNGIRNLAESDLLVLKNTENLYYVIWYLCEKLTALDPIPEEIVSTIDGLEA
VATLAESLTEKSLAFINSPAIWNLFSRFKEMSPDKHQITRCLRGLGVLANLQLLVFDTKSAHNFIETVQC
LFSTTQNMDFTSEQAGICLIGLSELVTLAKSGSPNKDKTIELIVGFRNLSAIVQKLFDHFQKAEFPHTTS
QLIAVYYSVVLLIQSGFPIPFPKELKDIVQRKTLEAADKAKLAEVNLYLLAHHPEKNDLPPALISENKSD
TDSKLTNDPFYFKLINNLNEHLKAHNYHNYQLKSDIYLAGIHFDIVLLTPDNQPSIAIQLDNFTNYLSHF
RNKVREECLKKLFPTLTIKHMLRFENDIVKTETVGNDIKQLILGEIKSLKLHHPNVGNIHTLFDFSRCEY
RFNRDGDDVPLEITALRPVTKI
>gi|215919069|ref|NP_819950.2| hypothetical protein CBU_0937 [Coxiella burnetii RSA 493]
MTCDRVVTPPEILRGETTMTSKLVISALGLCVSGALSTTLASTPATTNQQITKRIDYLQAQINELRTQQK
KERQKKKAPYRKCSKKSCKYHSSRLSIGPYLHKTPAFDGSDLIINVPTVREDARLLLLQHQLEEECRALG
VPLPEMPRVVFSGKLEGQTSYGSTYAGSRNANINFSGAEFDTYVQANPWVSGYMALDYDPDELADGSRVF
MNRAFIMIGNLSRFPFYTSIGQVYVPFGRYSSMMITTPVTQALGRTRARAITLGYQQTGNNALHAELYGY
QGLTNNFSRSNHNDQWGTDVGYEFSNGDRVSGEIGASFISNLADSQGMQATAFLDNETLRHRVSALGVYG
SLAIKPVVFIAEYISALKSFDINDVNFANRGARPTAFHTEANYTFKTGSKPSSIGIGYGHTSQALGVGLP
QDRYSVFYNVNIWKDTNFALEYRHDVNYTRNAISTGTNPTPAKVVADLGKSDNVVTAQFDLYF
>gi|29648126|ref|NP_819031.1| hypothetical protein CBUA0014 [Coxiella burnetii RSA 493]
MRKSSAKTNEDVSPSERDHLSELNPDTLKKIIHNLSARDSYSLSLSNKSLRNKVGAEFEHRAKTLNSDVK
KLHLTIK
>gi|29654520|ref|NP_820212.1| hypothetical protein CBU_1217 [Coxiella burnetii RSA 493]
MRTSHQNQPSSPFLLPPDVLPLIFYGLTPVDLARLFVVAKGARPWFETFFASDTDYKAYLQLNIPQLFMV
IGNNLFFDYSLVWIARAGVWGWGNNYTGQLDFGNIHEMTKPARIPLDSFIPEMAPDDYVVQFASADFLSG
KARSLVATRQGQLHEYYWERISNTRSEFIQHRHYELNVTIVQLLSDYRHAFILTEEGGIYGWGFNISGEL
GLGDRFERSQPTELPQNFFPYLLERGDRIVQLNFADRYLVARTAQGHVYVWGFNYRGRLGLDDEQDRLHP
VELSWDFFPEWHPDDYIIQVVVGDRHTLALTQLGYIYAWGKNSYGQLGFRDQQDRNRPALLPWNRFPGLL
ERNDRIIELIAGGARSLARTEQGFIYIWGARWLLVRGDPEFRHHPMLLTENYFPGLRRRGDHLVELIAGP
DHTLARTEQGYIYAWGRNYYGQLGLGDRRIQRQPALLDPNAIPPLSQWRNAFSFIKSFREEKIEDTDSFS
YAPFSRK
>gi|212012560|gb|ACJ19940.1| hypothetical membrane spanning protein [Coxiella burnetii CbuK_Q154]
MSRQQRNTENPNSILLGLTQDILFTIFTFLMPDNLARLMRVSQRTESEIAAFFQNEREFSNYLNFYFSFM
QFAMGTHHSALSTPSSGCWSWAHNRLKPVLIRPNHFPSDEPIIQLMLSRHGSFIYALTSNGRLYVYDVSS
DAHKAIEIELTEKSSALLGDPIVKVFEGHSDLLMITRIGRLYTYMGRPASHPGDSVRPSPDPYQPIQFKD
FRNLNPLSELSKNDFPDMTADDHFVQFTATSNVTFGLTKEDQIYAWGNSSALSCFGFPADAHIYTPRPVR
LPQHLLSPLLLVTDRIIQLTAGHNHILALTRNGCVFAWGNNWFGQLGLENREAIAQPTLLLFPDLSSSDR
IIQLDAGGYHSFARTEKNRVFGWGGNYTHQLGLVNGVDRTQPTELYFPGLSNADDCIIEIGASSDSSFAL
TKQGVFVWGDNALGQLGLNYKNHKISIERPTYRPLDKRIPPLKFMRSLHIKAQEKTAQITILGSQGKFDE
DAQKYVDYCKIEISGIHNLEYLLYNVWSKDNPYHPDLNWVLDIQPQILDEAKQVAIPQGSTQKEIDTIIW
NTFNHHFKSIQVITEETRYELKRTGLLFTSQVVREITDYDPLDYFNLVQPEISCTLL
>gi|29654748|ref|NP_820440.1| hypothetical protein CBU_1457 [Coxiella burnetii RSA 493]
MPYPYEANLNDAKRLLKDRRYPEAALQFYKAATQGSREAWEILNGEILFEEQGFEDDVNNGDHDYQLCIA
LIHLIGLGVPRDDKRAYDILQCLLADEEKLSGLSERRNEALIHTYYLIGFLYQGGRGIKRNDEEAVRWYC
KAAEAGLPAAMQSLGVAYSEGLGVVRNDKEAFDWFRRAAEEGNSAAMMRLGMMYEEGLGVTGGQRTTNRF
RAIYWFVKALEKPSDHERVCRYITANLLNENKSDMRLARALLSETAENLKTAIERGIKRENAIFSQIVTE
LDQGEFSFASETSSKKLKELFNLGVQTSLFYTLLKPLQRTELLATLILKRHEAHRFLTDSQENDFSDIAL
LIALQETEFWELEPKTFNQLATIVLSHINSEIVLASKNKNHKTQYLQYLWPLTESLWMGRKILDDNNKFL
FISTVLAITLKERNQKELTIDCFKTDPTPFYLLLNIHASREVDRLINPSLDEEKNDEMNELYTVGLLKVE
EQRLKNSNKKWLEGWRSSLKEKLELIDEQHFNVWRGQEILTQKGIKKFVPEGIAGIYNSIQSILATQFLY
NTMQRKFYPLQNIQPLLQKIKKIASEHKKEREGFWGGFKSTPATFIYKLVNNINFPDEIIYEDQSKAEIS
NDDFKYSPWPPRTYSRPSLFPRRREQRGSGDDGLYVLLVGNDRVKT
>gi|212013042|gb|ACJ20422.1| protein kinase family [Coxiella burnetii CbuK_Q154]
MSSSIPTSPARPSIKKILDSIAPLFNERATNSSNLLTLGTGGFAKVEEFDGLAKRSFLKKSARPILSSAL
EQAVNELKIDTRFLALPHYLNRDEEQPASFSAFAEDGDLGTYWKNVNVENLAALRFYPRRADIQILFGQL
VLGVETLHKNKLVHRDLKPFNILVYPGGHLRISDLDEVTKVEVNEKGKNKIHGLIGTRGYWPKEIRNLPT
WALFNYFENTDLFHIDCYALALTLRALIFPAFLNLDYDFHHITPEEYERKLNRRYEPYEQGQQFRIVKLL
ISDIENKRIMSIDQIKENEFFGDTPEERASFFKELKKVYSPVMERNDYSRAHYLPDDPFMVLPAEIQSVV
FEAEHLDVKLTGGIKTAESIAPIFNNYIEVLAKINIAIQKNLNNEYFEFLVSLRRECADQISHFIEDLES
ENILILPDLIEKLYSDHDNEAENYSELMQKIDYFLSNESDRINCYYLSRLKRMLSLDVLIMSDQEKHAPL
LDDFNAFDQSYSNEEKNQKAVAILEKMNQIKEPNEAEKNLKTTFEQEINLKIKKQTFEQLKDKVEYLKKL
KSLKDATGYPQFKILTSTVRMGLGNPILIFSKSDCSLLMYLETRLLKKNDSVALGKLEKILDALYVYLYD
PSPEKYSELNRRCNYDACILNDSPAVKSG
>gi|29653529|ref|NP_819221.1| serine/threonine kinase [Coxiella burnetii RSA 493]
MLMAYMRLSVADFYDLKKGKVLGRNYRVLEYLGSGWEGEVYKVEERKTGIIRAAKLFYHRKANGENPHIH
YAKKLYKLRKCPIVIQYHFHDIIYLKKKKIDFLVSDFVDGEVLSSYIARQKGKRLLPFEALHLLYALTQG
VEQIHFQGEYHGDIHSENIMVKKKGLGFEVHLIDLLHLGSPTKDKIQQDVYDLINIFYEMIGGATGYRYC
NPHIKQFVLGRKHNLIREQFNTAGHLRLHLENIEWD
>gi|29655110|ref|NP_820802.1| hypothetical protein CBU_1823 [Coxiella burnetii RSA 493]
MPKLSNRDLQNLRDSSKWSEETINTIYKRLMELICNINNESKQEDDEQQELGELLRLENVNQQTVLIYLA
MKDPTKLIVLVENLKESHSREFMYAIKQKGKMDHNVLSCLLLYHPGKFPELIRLFDDERNISELFSGICS
VATYNLSKENFDVVSINKLEALFYCAPDQQSLIKAALEALINQISSPYYKIELLSQLITRTRSHRKQRLI
ENIYRDHLLSALLQVKKDVPSLVALSRLVSFSGKSYLKNVILSLKKAAPSNDEISYLSRLKSQAEGDEIS
LIYYIVNYGRNSGKVKKPGTTATSQLLFEPPKTSTKTSQKFKRFLNLFLPREKILEEKEMAEWPTNKRP
>gi|29655057|ref|NP_820749.1| alpha/beta hydrolase [Coxiella burnetii RSA 493]
MTNEDFLIQGPVGQLEVMITRPKGIEKSVTGIICHPHPLHGGTMNNKVVTTLAKALDELGLKTVRFNFRG
VGKSQGRYDNGVGEVEDLKAVLRWVEHHWSQDDIWLAGFSFGAYISAKVAYDQKVAQLISVAPPVFYEGF
ASLTQMASPWLIVQGDQDEVVPFEQVKAFVNQISSPVEFVVMSGASHFFHGRLIELRELLVRNLA
>gi|29654129|ref|NP_819821.1| ribosomal-protein-S18-alanine acetyltransferase [Coxiella burnetii RSA 493]
MKIRNWIKDDVPQVSEIAEAAMPFPWSEKFFYDCLKSNYYGWVMESDHHLVGFIVILMQEKECQLMNIAV
APRYQRKGVASQLLQHALHYAKTHHATRLLLEVRKSNRSAIEFYKKAGGVEIGVRKNYYPAEKGREDALV
FNLNF
>gi|207082073|gb|ABS77175.2| hypothetical cytosolic protein [Coxiella burnetii Dugway 5J108-111]
MRRNIMAIKINVRAFDFDGCLFNEKYVEAFKENKNKSKDCLIGANQKLIAHIMEEVKSESYNEVIFTVGS
NRQSFELDLYNAYISSLIEPETDSCFLSLQWLTAEFQDRFKAQETFPKINVQYDNYLLADTYGNKPQGSS
FIQVVNQWPKLWNEMEKVTDVSEAFDVYSKYEDKSLKSQRFISDSTKLNLIYAQTHKFASLYPDAIIAYD
FYDDREDILNGLEIFFKHNPDLLPKNLILRLHHYDGAAINTVSEIQGKGEIDHQYESSIKAMLSTELCGN
ALLRTGEVRLAQILNGDKLLQFKSNRDERLMLTQFRERYGQRLRSDIHGCFSFFRSSRLDYLKADLTVDE
VLKHALYENGGRTKDIITQLGWVDEKSRVNSNYSPVLLNAMKRVQDLFGKNQRVNRPFYMAPFPGR
>gi|29654860|ref|NP_820552.1| hypothetical protein CBU_1569 [Coxiella burnetii RSA 493]
MPITSLEFSRDRIMQFLEKLKFFETVICPISFFPELEASKRIRNKANLVLAIADSMEGTQKIKLEIWPFE
EYAARDFTQKDRLWYHSLDGLAAVLKELKELNHSISLSIIFMGETHDINDLSDDLTMSQKSHPGQLLKLS
TIRNKIRYFYDTNRESLRCFFKKVLTNCPNVTFQISNPPYLKKSIHDPKDLINKTAQDYGELMNLDIVDE
IIQKLKENISAYLPNSSEKEHKVTQDEINALKQKLKIQLKLDEDLKIYDKVMERIKNATLNSGLAKLKIA
EFIEITPPSSSSDENIHYLMRKFRARGPFQKSKTKTSAESFNNEQIMKISFELQQQLYDSYIAVIHKPPF
SFNQLTQRYNEILQEFFPSSETSPPAEVKSNDQERSSKRIRRESDENDASTQCYRALLACTQGLKNAILS
ETTAEEKVATLKKLSELLKRTVSEEGVIEPEITQQSARNGKEEKEPTPLENKSSEQHLVYATQKQLHKLE
ERIEFLEALYERSDDDTEASSLSPSERNSPNSSSFFSTSRATDLEQKQKDTSPRNNN
>gi|29654847|ref|NP_820539.1| hypothetical protein CBU_1556 [Coxiella burnetii RSA 493]
MPSDRNGDSGTLLPLPGLWPTETTPLIERHKAATILDHFYSFLRKLSLPASLIQSLFSNTFFIMEFFKLI
ELDNPVIEGVAISMFALGTTGSFISTVSPHVTKERHSPHPRVNQFLSDCLYIFDFEIRLQEEVNQNQEIW
FYFNDDQLKEDFKKEITDINELRETLKTLVDETYPNHTLAFITQDELEACNNDLPTQQRIYYWKKQPVNT
NLTHVFIDIHSHMEGMLGGWPRAIIFRYLQAILPFMSGVLSVNHVLQHFIGGEEDMPLPRYIPMQVFAIA
IALFKLSITWERKFKRGEKWWAEFYLRVKLGKSSICEILKICLTSPHNLLALCTYTASMFFFLEKGAIDQ
ILKITCRISTACEHDFNALNPPPLSGCKLPVAYSLTAMSTITLIFTQIITDIDRYLQNQNAASGFCEKVT
RLFQCLCRRDQNRETNPETLLEDLSSDSRQTTQKHFKVWVAVIAANTLEGCQQGLGIFTSMLSFLAHVTQ
QSPNAVLKTVAAVFAAGASLSYWGWLHRQGKDFLTKTAETVNQIKDYLPLSIFSCPSSHDSHEPIVANEA
PVNYAPV
>gi|29654834|ref|NP_820526.1| hypothetical protein CBU_1543 [Coxiella burnetii RSA 493]
MQPTAETPLLAEEKYKDEEAKPTKAMLGEKDELSRLPDDVLESLSPFLLVKEARKLSIVDHNLYDRITNL
TLFSSSFAHEEKKIKLQLAEQSLKRIEQNRREMYSRRRMYISFFPLSMACLPCLIHDRFFIFGPLNEFQR
FQQRYPQDYQNIKSILPDNSENSLTFMQVRRSLQILKEEIRQSESLGK
>gi|212013503|gb|ACJ20883.1| hypothetical protein CbuK_1751 [Coxiella burnetii CbuK_Q154]
MNTSPTSTGSPSHFSEHFWPITILLGKAYEESKCWNNDYQRLEEKSTDLEKEKEKLTQQLTEEQERSRTL
SEKVTLLNQELKNLEQVINQKNQEISTLTHENSQFQRLEKENSTLTEKIIYLQKIVRLAMQFQEEPKTVA
CSNEAIAPPLAMPFSSPVSPLDGSLIPSEEKEDSSPKRTRVDHSSSSTFLGSFFKSAESSNKEEGYDHAP
KRT
>gi|212013447|gb|ACJ20827.1| hypothetical membrane-associated protein [Coxiella burnetii CbuK_Q154]
MEAMMRSSQSDSAKTPLLRDEKKDEKEEQKSEWDSFNADTVSISISTQNEWLDLIAKRNTETLFEKIKEQ
GLPKTISEQDDRQWSLFHYLIATGYYKAVLHLLNMFPIAHLNKNANDYTPLDLALLMGQRRIATCLRLVG
FQHSPAFHRHPFLRTSEDEDKSAHMALSFWAVVNNWEGLLEKLLSGNTLDEKYKQDLIELAHQLDNLEVL
RHLGNQTLLIKTVPLPLSDVFRTGQTPSGYLKDLMELELWNVCLHFLLTEWPCVDEERQQWAAMQLSSTE
RNPVILYLQAEKDPIQTLPAIASAIVEGGNLYAFYLLWKQVYQDKLAVLDAWRKENQQAKALCVFSPEFN
ESALINALIYNASQCKAVFEIESPTAILRATLQEESIEQLDAVVASLVLSKGNEEVGQLAQERAKKLPIF
LLKLRLDHRCMLTQAALSHFLLTKPLLRTELEWCFALLTDYDMSTLQSRIKKLEQTEIADRQNACETKAV
DEQNKMKLFQVEIQSFFTRHRIPIVIEATDSGSPARDMLSCLPNGLFNSMTLFLNAVEKTKLATLNTRCH
ASLTTSTLFSASFAREAGVIQRLREIKVVQQVLTQIIESEVRRTRCWRVSVKVSSVLLSALVTALGAWLG
FGVETSQAKTIAAAVEAFMLIGGAILFCFTVGWLAINNSDSRAWSLRGSDILQEVKDSSWGFIQRKYPKA
DQQIQNFLMRIQFQENPLTVAELESNLKTLAQRWEQLLKDLENLENAAPNGPEFKN
>gi|29654751|ref|NP_820443.1| hypothetical protein CBU_1460 [Coxiella burnetii RSA 493]
MSSFGDALRYQVKEMEEILLKKKFAPGETASLFQHRGKLTDTLLFVTGGAPNSQEIQRRAKITKLLITHG
AALQNDKNKEIFLSNTIFMVVYGKSHEAYSFRIYMPLLEVFASNALLDEETIQKLAKLSPDNEEVENKLK
KLLQSIKIKSEVEIRKNVQTLKIFGIFPEELNTRIAALTASLTAHDEKQAEAIALASYNGEYCPESIKNQ
MEREQKRGERTTAQFSTSDPMTYSFLEENDGDENDYHNNSHGCFPPCCKQM
>gi|215919158|ref|NP_820305.2| hypothetical protein CBU_1314 [Coxiella burnetii RSA 493]
MYKNGGYLMIRRKEEKYPKDSPSFSSENPLKTKRKQPSPTLGDESGLSMKGKESIEESGELVKRIRVLEK
VLKEQQKKIKKLEKDLGNFSEMFNIRIEALEEKGLTQERNRARLRNRRREERQGNIQPLFPPPTPQLSPL
APLTAFPLGNQFLLPPQSPFSRSGLHHLTILSRPPAPPSPPPLPLPLPKPPIRPTPYPLPAFFPRLKTKP
AKRS
>gi|29654207|ref|NP_819899.1| hypothetical protein CBU_0881 [Coxiella burnetii RSA 493]
MPIMSPTFFSTKEQLQEKLIQKSLNKYKNAFCLLKSKNAPLRTGINLHPNSFISLKELLFDAQSILEAYQ
ELRRDNKIAERFRYLYEQISFPLINTEAIIARSLWELEDFVFAHETNEVSVEIIKRALVALFILTHLETP
PYLEQIHLIFQYKNFLPTDVMELIERIGQDKIEYVDLKDQDFRNHENEYNYVFQIKNDGLDYLLDQLIKQ
AHHADRYKSLR
>gi|29654122|ref|NP_819814.1| hypothetical protein CBU_0794 [Coxiella burnetii RSA 493]
MKIIKLVENIYKDLEATNKKFSAAITNEARGSELFKKICDKYEVICNNTQTNAAKGRMAELLKAYYLEAW
LGKLQAEENYLSENPENENILLENDKKLEGITKSLEELLLEANKFYPSIISKKSKSKFYSNFLSDCKETY
NSINKYSNSWEKISNRTKANYYYNFSEDLIEKSKESHSDEETFLHRCSVYLKFCISFYDEAEDQVSKEET
EKKLEEVNSRIEQLKTARIRKRKLLSISSIDEDKAFKKKIGEKTNEPPLFTESNGSNTKEKETKEALTAV
NLLNPYPEPKSTDDKETAHCSYRKPDERSTVSNHPSLSTCWAGIFSSVNSNSGSFDPTNRNSTSDEHDKR
RLPPKMRHKAGRDKDELHLQIDPGIKMLEVAATAINLPNSTPELKNTGDETAHCDYRKEQPSVSNPPSLS
TFRSGTFFHANLNSNSSNPTNEERTSECGKSHLLPKMRQKARFR
>gi|29653756|ref|NP_819448.1| hypothetical protein CBU_0410 [Coxiella burnetii RSA 493]
MINTNDSTLKTELRKADSNLILGKYDLVIRSCYKIGRLLAELEGEDELPKISSFITELDNEDPSEDDQSD
KRRQLWIKFARLLILSNLTVDNPCLNEETLRGFWALAFWLESEFKKDEKYANYLKVSKVEYAIQRIGNSK
AINELLNDVYCLLTFLTIENFIVDEPSFEEMEAEVNSARTTISVFESSLQRYLREIIHFFSAVSAFLSGM
SAGAGIFLLLAALPALVAPSFIILIPAFAFLIFSGVSACLNLRLFSQKITEFALHLPSTLKSFSKLSTAK
KVTALFFGLASSCSGILAGVFTYSTLMHFLTFGFGAALISNPFILAAVGVGCLLLGLSVALLLWSTSLDF
IKDFSFSKEKLYAWISSLTASKALNYLFVALFPAISLIGLGYNSFLSANALSTFIGNAASIVTSVISFLG
QTLLTIQTASLVVSSIKKGFSSLFSHLINKPNSPSPNQRLSHQANKTATQKIKTLCSTLARLIDGSGDAL
QTAASGSGVICWVLSVFEGIRGTTATLSETNENNEINKEVKTNGETERSVIHTIGLFGLRNYSENKPYSK
GNRLIPGSGWSEAPVMQP
>gi|212213343|ref|YP_002304279.1| hypothetical protein CbuG_1886 [Coxiella burnetii CbuG_Q212]
MLEIVMRNHNFIRRDEFSYFKMSHVCKTADDSIDKPLDYRIDGVQIKLLNQTCISQIAIDKRIIDSAFKM
FEKHHCQSFFISLIDATSQKVKSYENLKDLLTMSANYKIQIHNIIDTLMNSIERQISKATSIKHLRLSFL
TADDSFLTYLTNNLEFSSLLVTFHEEMYARLVKRAVKIVKTNELSTLEIEGITSKEGFYLQMRMLYSVEP
QLLNEMNIYVHFQEGKYILSFTENGVLLEPVVQHSASQSSSNSTSSSSSSGSGDNKRYTSDQPHFESKQT
GADEYAQNIEPDLRKKLDVAVKRVESSLVVIKEKSKFHTTKLVVERAEEDFKEVKKQIDKGCAEVDKMVD
KNQKLSQQYNDLWKEYNFLYNQHCDALKQLDILGQQMQQQNMAFNHYFPQAPSHFQHNTQQSYYNFFSYQ
EQKEPVQRPPKKHHRPK
>gi|29653404|ref|NP_819096.1| hypothetical protein CBU_0041 [Coxiella burnetii RSA 493]
MRDGTTRVNTTGMRLKTITDVLIKLSQSSTHYDSAIFTSHKVKKFNLTTNENEPIEIWVYDDTSSSFPIL
TEYLKKHLESLIAAANHIFNRNEQLKKHWHETLVYIKKALEERLKFNIDLKQARKLVRDLINEIGFFWIN
QQPTMITTASQLYKGFLTKLFEAVEIAIPDYKRNHILVIQQTGDIIKCEYYERGTSRSLRSNVENALIEY
RFAENTHESEKTKDFPSAHYRGKLGLCNVATCFSATFDANNETTSCKIYYRHASFPPIDLYPLYRQERKE
LKNTKQRYLKKKNEMEEGGKAMVNWQNRAFKTQQCREGIKLITTRNMEMLRDLMRKNRSELELLPAERPP
LIYTNISLLTVKQWMDKDFQEEQYHDTILAAERLRSRGNRENEDKFVPIMFNFGVNLQAKWQRRKSWWRP
SLPKEQVFENDRAFFKFNHLVIERLQLIASKKTFSFAKTQALPHLWELNEIASSWNRYEKTLDCLANAYD
AACNNYEKDPSKENIEYLQECEEKLSQAKKNLWKVADTHIAFYRKDFKQLIANRSNFSNDDSELQAILKD
WKMFNSLYLRDAWHDASFSIQTSIGNLTRVVGSELSINCKSADDRTTGFCRRFEGSEEGKDASSPHVRND
TDGGSIKFTGWAKTKKAKAIAKTEKKIAEAFSTHKLKKAVVAKSKIPTSHSLISSSSFWKLKAPDTSPFL
TTNLPHSLSG
>gi|29653378|ref|NP_819070.1| low-affinity inorganic phosphate transporter [Coxiella burnetii RSA 493]
MEHSQLYIILASIFSFFMAWGVGANDVANAMGTSVGSKAVTLTQAILIAAIFEVLGSLFAGGQVTDTIRGEIINANLFSQTPQLLVFGMLASLLAAGTWLIVATSFGWPVSTTHSIVGAVIGFGLTVVGAHAIHWYEVTNIVLSWIITPIIAGVIAYFLFRSVQWFIFDSETPLHNAKRYVPWYIFLVTLIVSLVTFLNGLKHVGLRISNSMAIGLSIAFSFVIMFFGYLLLRRIPVGTDNKYHIDFQKLEKVFGILMIFTACAMAFAHGSNDVANAIGPLAAVVGIVKGSGAVLASARIPFWIMLLGALGIVTGLTMYGYKVIATIGTNITQLTPSRGFAAQLATASTVVVASAAGLPISTTQTLVGAVLGVGVARGIGALNLSIVRNIFMSWIVTLPAGAIFSIIYYHLLKTIFL
>gi|29654926|ref|NP_820618.1| hypothetical protein CBU_1636 [Coxiella burnetii RSA 493]
MTWKLNEIIGDKNRTIHNGVTRFVYPGFAVEDNGYLISEFNRFSRLVNLQILTEMEADRPIEAVIPVYSFKEVPPRERFPLRKGVQEDRRKRMFQALLDAFMSVLKPGQERLTVCFDPIGEELIASLLTKEIFQEARKSNFDYAKNKWQEQLDNQYEIKIPAVLSTLNWALNEVFRNHRSSSSSSSQNLLFTIDFIENDFEKILNDHPDFESLNDEQKSTFKREWLAIGKAFEQFFFKEENMRGLLEVQSLSEKKGIHLRLRTSEKRSDELTSVINGILPESPNLIVTQSSSISSSSSTPQGRQPLGEEKVSEKKKSTPSRWNMDQIPDLPPGKYTVSLGSRDVFSDNYHPSEQPKRPKLNADRSLTRNPRGQCAAFFPHRQGVTTSGLVL
>gi|215919091|ref|YP_002332980.1| hypothetical protein CBU_1045a [Coxiella burnetii RSA 493]
MHLTIFMIKILNNKLKILFREKIGRSISESIKERGAR
>gi|215919171|ref|YP_002333001.1| hypothetical protein CBU_1379a [Coxiella burnetii RSA 493]
MERSEIRGIATSQLDCSRVIKSAIFQKVNQLKEGQLMKSLLSKILRRLLILLTAIVCYQTAPAFHGVSGFYLGAGLGAGWSSASQKSFTELREPPSIFGVGTAQLIHASNAVFKAMVGYQLYCIALEMGYIRPPSFTEHDAGIIQGNIVPPVTLLGGFESNEKSSLNLLNLTAKLLYPTRLIDLFLGGGLAIVYKNAHSRVSIAKFGIINPETIVVQAPRVKTTFYRPQVVAGFNVHLAHHLMLITEYMRVFGRRNIGVVDAAKNFLPDINTITFSLAYFFR
>gi|161789065|ref|YP_001595792.1| hypothetical protein COXBURSA331_0015 [Coxiella burnetii RSA 331]
MGIKVQDLVPPPNNPTVSSNSVAFFVVRLANFSNTILPVFLDHVAKGNQVEVEKTLEQYGALLLWQEGQAETYAKDLNGDPVIVRGTALQIALGAEDEDMVEVIVGFLDAVDPGEKYRQYQAQFPAEEEKAESLRQQEDLEALQTIVTAIGHASPRACAQVLDHEENISDNDDEAKTLLAALNVFRNDVKPKGVIKTGKQFNIQLLIQAFQFYDKNYETFGGFNSPKNNLCCCKIIGYLQRFVPACYAQAFAQGIYYIVEGGEGLRRSFNFVLVMALIFRLTPFLIFVGDIIALGRDWDRGAAVRALGAHAGRRWRPSRRFLENYVKQKQQQCKETCNNPATTPMPERTQ
>gi|161789085|ref|YP_001595793.1| hypothetical protein COXBURSA331_0016 [Coxiella burnetii RSA 331]
MKNLKIIGKNPFCLQCAYGLTEKAKEQLQEDSPRQAAERFSREEKEFEFDKCAYWYAYIKGYDKTAQWLKDQDPHIEDGKKEILRRILDSAVRSGDFETVDNA
>gi|161789088|ref|YP_001595791.1| hypothetical protein COXBURSA331_0014 [Coxiella burnetii RSA 331]
MDDDEKKKLLEAYQNAVLIEPPKELPPIFVTPQTSDEPLQNLAITLSAFPIENRGGVQVFEVPKIADDCRSYVGRGYDAYEDTAAKGPQGPAWKPDSTWVKLESIEDFACRKGFEKVYVYEGHHYARQWGDGTILEKLGSTHWGATPVVRLIDPHALIVKKYYGEVKEIWIRPYLHGSVPIPYLRAQSSYRRGPFGNYHLFKSVYKKEIVIQKMTKDDWEPHYQWAKKEQQRQQQATAQFFKPQEEKQQESKKFINSFLVRLCEVLRIFISDENREPRKIDPS
>gi|161789104|ref|YP_001595790.1| hypothetical protein COXBURSA331_0013 [Coxiella burnetii RSA 331]
MKQRAERIEERVKKIHSVPPEAYTDENFFKKCEMEFNSLKKDTMVLVEEAKKQSAHRPRPYEDQFKTACSQLGASGRKLSSNSYIKKRFTEIKTLLDNTAVIHAYPHQATVFKCGVTYKSYSEEKIGNPLANLLVASLEEEIPDRCKRVAFDNSNPKKTRSASYLEMAEKCLEEAENDLNPHFREMFNDSYERFSNAAEIGDREDLVLEKQLYHISLSETDPVETNLYEKYKGEIPKEAFPLIPEEAEAVESEKRKKEEENFKQKLKELEKKSRENSDKTYEKLTETDLLERLIPRNDSRPTFTIPPLVGIHLTTYMQKCLFKIQKIDKRQTREARDEFIVRSTDRTHKARSAMDGEKRGDVVDPSIGYAAYDADPANIVNEIDRLKKNMMRIVPKRYLYSNRRRVKKAFFEYAGKKISGECDRKVTKIERSYERSKSNKRKTEECNQLIKKAIEQSNEDKKILNRFEKLLSDGLDGKKLYAPYDPFEGNTKLAELNPDSKKITWYSLEIDSAGTAQKDSSRERPSIENRLSNSLFSASKTAESDSDSDSEKEQTSYGVSNCLVDTLLSCF
>gi|209363946|ref|YP_001424395.2| ankyrin repeat protein [Coxiella burnetii Dugway 5J108-111]
MSELGGDVIIFSSGRGDNMRSIQVETNEWIDQLKAAAQNKQPSIIENLIKQKVLMSFDERTALASIINPIILNDDVKSLEILLRFYKDLHIGWKYYKSLEFALLKGCKSVARYFLSEKYLQVKKFSGKQGFSLLTIATEQDDINSIMTLLKVDANPFFTAKYGVLPIFIAAKNGNVKIVQRFLGLVRFELQRDCAYKTLKFAIQFGHLSLQKNKYLAVVDYLLNESAPKEALRELIKGGLGLVLLNVAAEVGDLDSIILLAEAGANPNLRHSYPFSPLKLAARGGHKKIVNWLWNFKSDQGERPSDLEKFEALCYATERGHLSCIKILMDEGIRVKPLSSDEAVTLLGKAAENKHHEIVEYLISQISFLLSPAQLRMITYIAIENGSFDCIRILHRYGADLFAIYPDGSTLLIVAARKSYAEIISYLLEVFNQSQSDISKWINYQLPTGETALYFAAVQGDWQSVRELIQAGAITSHVCVDGFTPLMAAVYNRHILVVNELLGHEAHNETMKSIDQAAKGCRYKWVARNLTVEEFNLIRLGSLIVFEKKGLTWWLHFRNDRSEICKTLIENSLGKDYLKQLEGLTYIISEGVTLEDEVQMEEIIIFNGIKLVKKGETAVYRAIKNGDIHCLSRLIKAGADLRLACGDGTTPSIAAAQNKDSTTLHLLLRQKSVLDTVPEVFKEGISVGSTLLFLSIEQGHWDCVYPLLRAGACTNVQDEGERTPLSMALEIKKYDMVILLLLYGGKVAEIKKELVCDEEQLVAAFKKQALIFRGKSFRKRCINFLEMIETRTGDVDPSLRPIFYSAVEKGSLRTLKDYLIARTHALQPKINLVHFFSPDHPKNSNSSHIESHYTRTLI
>gi|154706008|ref|YP_001425340.1| ankyrin repeat protein [Coxiella burnetii Dugway 5J108-111]
MLSLMASQSGNVDMMEWLINEKKQPLFVQKSTVPAGNDNAIENNGELKSDQVNSDSAKIPVQNSLREGPLQLAAREGRVAMVEWLVRQGLSLEYSDPTRNLVLIAATHERLNLLKWLEEKGLSLDVRDQNGNDPVLLASANRDVLMLEWLVLEKELPLDSQNDQKLTALNHAVGKKYSNDFDNRHLATVLFIVDKLLRQGINLDCEGWSLLSWKMRASWLRSLAHQLNQDGFYEQAEIIYDVIWKKLETGEEKEKLGYQLASLILAGSSEQQEKIKIQKVLRTKNEKAASKSTMEEALSLDEDKTNKPPKTQEEAFASLLSEENLCLFASTLKTEDSVHRTLNEKIALQRRAARALSHIMENKDDASLELKGRLIENLKGNFSLQQAEGKEEKEKTYQPQTPIAAAHFLNNPPSSLSPPNLAEFYRLHLGDQLVQMQRILERNAELEEECRLKSGQQDENNYSGPGLF
>gi|154706246|ref|YP_001423669.1| ankyrin repeat protein [Coxiella burnetii Dugway 5J108-111]
MGNLLSKRRYKFRTKSIDISNPSLAHVSLIEAVRAQSLSEVIDWLWTDKAVEFVFAQDPKTGNTALHEAILLNQVKITEHLINWLIRKELWERACELQNHMGKTIWHIASQSAQPEIMIKGLSEASVKLIVKKKLRQGPAPTIDFKSVPEEIKQTNASFCSDLTFNVNCPDGEGKTAFDYLLEIKQLMALSYLLLSDFSRQPLRIKIDFDSLELPKDQDLINLFYLYASKIGDQQQVEKLLGLGAELTVVDPVYKAEAISLAMFYGQLDLLKNYWHKQNAKVWKAFSDIPYDGNQVVDHELTFILGGNIDGLKWWMDQELIPSNFSGRERKDNALLCAIIHDQVEVLIYLEEQQGRTLGLEVVKLRGKHPVLLAAMHGCLRMLKFLVGKRYFLLEVVDQDGNTPVLLAAYYGHKELLEYLKDQGLPLHVRNNEKDNAVLLASSRGHFETLEFLVETAKQSVKVFNQYGTSPVLLATSKGHFEIVKYLVERHGQSLDVLTQRGHTPVSLAAQNGHLELLQWLVNEKKQSLGETQQGFPLDLAIEKKQTACAKFIFEHYLNKLMQIGGESSLDVIIDWASSRRSIKERSYLKKAPYLKDVLISCVLPLLIASSKNGSTHYQNAVNALVRSYDIELIRGIGLGLTRLGGDYEPAKKFYKKVLEDSQFDKAQRDEIRCELANLIFARSTERKREESTFEQKNEHSQIMSLPSLDSEEEILLKIRKNVVEAYHLLWDNEAQGAEELLETINATLSGGIGVVSEQPKTEADWEPQSVELFCDYYGSEGKVALPHACWEKILRTINEKRKEEKENLELRAPFTSLHRDNSQKSSSPRLFKVVFSGFMDESRASLLRCG
>gi|154707569|ref|YP_001424652.1| ankyrin repeat protein [Coxiella burnetii Dugway 5J108-111]
MRESSENQKRESLKNQKKVFYSYLRDEFGLKPYIQLPVHYIAYCGQMKDVIRVLQMAKNRLKPETFQSLLKDTRHTDKVTGTVYAHFYYNAVRNINIWKVDNIIKVLNLFKYEDDNTLQNKENVILAYIYLTLSRNDVSLLEECINKFKTAFPITTIHALKFGCFDDKMRLSAYALQKGASLAIAYFKFTPLALAEYLNTRASRKDAIETWVSLMREGLLLLDNLTAILKDLKGEILKIIPQVINLIYPLIDSPEEKEEKQPEKHATLKDYCNVLISTYNDLDRSTFLGNSDTSNEQKFQLIAAQFLYSEDKDSKCLNEVTDNLSLKKRIHQPLNSSGLLLLNELIRKNKHRTVYSLVSPDSAVRVANPDEKDVTKRSALHWAVEKSDDSVEWLKTIQLLLHQMTTQADHDKEGETAVHIAARTQKPKTLKLLLQHFRCRESILIKNNKGETPLHIAAVTKTDDSGTIIRLLAEQPDTQCNLEERNWNGNTAFLVACTENNTSAVFELMSLGCDQDTCGRHGQRVYKNLINSNHSSYNEAFVNKLEELRNNSASRNSKFTSFAPSAPSFPLNQPRQNHEEGEEGLTLEQKGETKEEQNHGHEADEMAKRLALFKCKVTRLLQIRQAQTCTVIVGGESISGVHSPAFKKELGGIIDTIWECTSIEAIKDYLSEESQKTAISKCRKLSQWNAFWGKKQSTTWKSLEKLFVNFPSASSQNTSEPGSFGI
>gi|154707650|ref|YP_001424964.1| ankyrin repeat protein [Coxiella burnetii Dugway 5J108-111]
MRQREINDEAMQRLFEACIYNAPGEMERILQRTDIDPNQKYEDKTPLEIASLEGYRDIVELLIEHPLVVDSREGYQALHFACERGHVEIAELLLGKVVQRRGRVASKLLANLLYTACESGKLEIVKLLIEGYARDPFIALERTEYGIPLAIAAARNFQPIVDYFWEQGVPYLEEEKRNNRGFQR
>gi|209363965|ref|YP_001424477.2| ankyrin repeat protein [Coxiella burnetii Dugway 5J108-111]
MEIISLMKALCIPTSDNGICYGLVAMALQAFIIDDYDKHQQRLESINSLSEKDVLHMRAIQFLDLQSLEAFKRKRSNRHQNLVDIVAFLQGVSLFFRPDTNLELFQNKAHGREQNILLTAPIVQNRRIEEEKGLVRVSVFSGVYDQKELSIYIESYAKAMKNAHIRTHNGWLLGNSNHAVMLGYDLEKGWLLNNNGKGDFSTDAKEVCENIRKSFLGAYLLNLINQQGRGPLIISTTPFNPLIFSTEVFTTRQRLPDTQNFLDYLYADYSFSRLHQVTPEKANARDPDNANWLYIATRQGQIEVVRELLDKGISSNQGIGNEGVLYVAAGCGHLEITQLLLQRRANVNQPGYNDFSPLYCAAYGGHTAIVRELLMANAAVNQTHEGGMTPLLVAIQNNYVASVEELFKGGADPNQKRSDGIGALHLAAGCGRLEIVQLFLQKGVDPNPAGNNGETPLHCAVEQGQIAIVHELLVFNAAVTKAKHSGETVLHIAARQGYIDIIDCFLTSCKNEIKSIINSPAQLTIEILSKEMKRHWRLEKFKECLNSLDIKESELPALTPMDIAIFFGHNPIAKKLLREDADITGIHTLAFLLLNDKNLELVFEIKTKRLQTCLKMLDTLLKSVLREGDIEIVKLEKTEDFDTLKRNIYKVERFLSHRNFGFRSLRVFNFQQSKAYIQALPKLKFIRDFLSYWQEELEATATVICSKKPPCDTYRTMQGMLRRRNAQKREEKVYETKNRY
>gi|209364250|ref|YP_001425341.2| ankyrin repeat protein [Coxiella burnetii Dugway 5J108-111]
MGQNTTRATTMKRTHFQFGDESKNDEEKSLSFSSSSGPSLPHSSPIAQPPLMGHQSLNPLESRYRQLKDAMRRRSWSDVIECLWECDDAVAFQSDNQGNTVLHEAVLLEDSKILTQLLTWLVRKNLLLTALEQTNQKKETVWHLVCQSKNPKALLMPTIQTCYQIWKGDKRDYVREFGERKKSIAEATKETKKRKAEQKDSDQAAEQKSTKKERPISEFPPPYPDFKINKPNSFNKTPFDLLLEKAENLDAIELLLQYPWLGIEIKENGSKVIDVRKTLHRAQSSTFFRAQPARLAADEKAPESSSTWTVETSQRLLNVFFWYATHCGAQKEAELLWEKGADFSSVNESGWNAILWAASSGDIKTLKWCLDPERWKGTWVEKRGGPYAITTNDGSNVLLLAIFSGNLKMLEDLEKAGLSLDNLSTARKHPVSAAIRSGNPKMVAKLLKSFSLEEVVNYHTDDPFLVAAEQGYPLLLENLKKKMKKKNFPPSSLKPLLLINSPAANIAAFKNHLDVLSWLKKIQLESFSFFPDKRSQLATLISAVIANQVGIVEWLIEDKFHADWQSTKDDYGNDLVLLTTGADHLEMLKWLVERKGLPLNSRNKQGRGAVLMAARYGCFEILKWLIEEKKLSLNDMDSAKSNVVLAGARSGNLALLKWLIDEKNLSLSTTDAAGNTPCLA
>gi|212217824|ref|YP_002304611.1| hypothetical protein CbuK_0149 [Coxiella burnetii CbuK_Q154]
MSGGKFRMALNIDKTTNYTQLNLYTIHATVLLENSFWVGIFERKDNEGYAVARQIFGDEPTDAELYEFVTSHFDELRFTEPVKFKLVIKRKNPKRLKREIRKVMKKTEKLPQLTRAQEVLKLDLEKKKKEKKVLSRSEKEGQLEKKFQLKQAKKKKKQRGH
>gi|212218271|ref|YP_002305058.1| ankyrin repeat protein [Coxiella burnetii CbuK_Q154]
MEAGAYKEIVNKLGETALICAVRHFRVETLDLLIQYHADVKIKYKGQNLLELTLEKYSEKTKNFTLRIVQSLVTAGVELWHSDGSQIMASDKEIDEIIRNARNLQIIKKEKREAEERARTKKSKQITLQRIQRDLEYISKRLPFEENILTTPDFPQLFFEISKLVEIISDSQKENKEEFAEASISLIDALKNFGMILEKRDVPGEVKKEDTTLSRNNSLLSV
>gi|212218865|ref|YP_002305652.1| ankyrin repeat protein [Coxiella burnetii CbuK_Q154]
MSRTYNAAADGDLYRLQSLIKEGENLAPRLDGRTPLFIAAEGGHIPVVDYLLSDQNPRKAEVIQFIDLRWNKTGATATYQAAQNNHLEVVQRLVESGASLAPRPDGCSPLCVAAQNGHAHVVNYLLSDQNPRKVEVIQFIDSGWNKTGATATYQAAKDGHLGVLQRLVENGASLAPCPDGCSPLWIASQNGHVDVVHYLLSDRNPRKTEVIESINSRWSKAGGAALNAAVSKNREEIVLSLLAAGASPNQPHKKKNNKQESALQCALQNQQYGIALALLAYDSNINPSSQELIIKYKTQLTDNLLDLASYETPATPRYRALIQRILNGQKSDPLCKAYRKKRRLFPTRKNRGELGKLSEAFLSYNFNSAASLEDREQKQTSGDTLSSAYAAAANQQILASTTITPTEPNAPVIESEPGANFENTEAELPLEGEPEEGTSQNQDDQKTQEMGSPIRNSAKCVSALFHDNQQNSNSARPDESALQDEKKQSEPIDHDALLNSIPRLSGQNDPNQESSDQEKVVERKNRVVCI
>gi|212219375|ref|YP_002306162.1| ankyrin repeat protein [Coxiella burnetii CbuK_Q154]
MRHPIIHKFISKLLNSPNSKGDYNYYFAIIKSKFIERACKRGNLELLKYFIIAKEYHVYQPLFFTDGRPPNRTALHIAAMFNQLEIVKYLIEEKGCDPNQLLPGGLTPLQEAASAGQLDVVKYLISRPGIRLDEAGEQDRCGTALYYAAFFGWRDIVAALIKAGANVNKGVQRAATGITQAPIETATRRLGAAQELTPLMGAVNRLFSLRGVENKKDALVQREIVIMLLAAGADPNRTKPAATTLLQRAVQYGDREIIRQLICRGVDVNPRGRNGATALMIACRMRLEEIVDQLIQARADVNLSTTTGRTPLYFACMWESVRMVRSLVKAGANPLASTVNYGPNRFFGGNRGWDGVLIF
>gi|29653385|ref|NP_819077.1| hypothetical protein CBU_0021 [Coxiella burnetii RSA 493]
MSRQPSLTRQVYRDKKNQPLNKLLVFLFNLRSDNLPTGICPGPFQELAHSVPPEKRNKLIAQFGEWANFLYPKKEESAQSAPINGFISFLMEVILINPYDYNENFYKKLAEIIKIKKSKGLTWHDCLKDWLLTELTALDITIDDLLKQNNLEQYGQFHERYDKLTSNFLSLNKSLPLSELEIYIFFSNKNRELKKLCGSLASMEKCQQNLELIPETELAAISRQLSILDQEQCSAQIIASRQSEIPSSISSLPETSPEDWQRSIRIPIESINMSIVGAIQVGLAHYKKKRGLTDGDIKNGKSKSYILWDNLQRDIKENPRRNYYPHLIVAFEKYANKENSAKTCILREMASRTSTLNDSSPFKFKKNTALRYFGRLYQMIYQEKSYELERLLEPIFVLTEKIDGLENERISRESNSSENEANLVNSLAAFNQITRKCIDIDLPRLRQNNEIISLIKDIDLMINRLNFPLSVEVINQIMTLLNGWDNSINKLKEAKEVNPTLMARLSGSRKALNEKLKEEYGKLLQNLQGNYESIKANPNFTLDELKAFEKELNKVKQLNITELSSLGVNSNTIKDQIVKKEGQLRSYIEAYYNNHIKLKIIEMQNLLRNEKKNFEEISSTHQNTPPHVQGTLSSFSEQLKTSLDTLSSISAPSDFSSTDVIQGPLDTLRSTQTNLLGQCDLFTISLEFEEEKYNTFSIKLLHWVVEFARKIRNFLSNLFPFIEKKDKPRSPYEVTHTALNTTREAVSSLHVPQGDKQLENKLGHQSHSHAEQKISTATLNTQGMFRTKSVKETDVNKELDFEPIASFTK
>gi|29653735|ref|NP_819427.1| hypothetical protein CBU_0388 [Coxiella burnetii RSA 493]
MRSWLSLQAIEKLDKKQAGEVVFSGIIEQLKKLEEFSGTKVIRFEDRERGKNKNQAEIQTKTDFAEKMGDLVRCCALAADFLYNPDQLKVVTHQAKLCLMTFVEVDKDKLKTQRLNEVKASINEIVETHFDPQSPPLIYWAIRLGDADFFLYLLNNFSPALSSKDLNFEIPEGLYFDIITEIFRYSSVDFYNAVKETIEEEQRKKTYLWKGTGVPFINALQMQNVELAFHLINELSSDDYQRHLSYPGIYPVVSLFVGKKTSLYHHRGKRRFSAMMTTLMQSIDLESGLSRIEVVNRILIKNLKTMTIIGIEPKAKDAIHPFIQWLKFLEKNKSLPLCRIYIIDLYYLSSESKDNAVAKPLDSYLEMIIFFDQLIAQKTVSKFEASVLERLRGFFINQLKSIIETNNQLAHLQLYCKLRGYDSYPIIQSLFQNEAGIEIQRPIIFNYQEEFEIDFTNPVNFIRSLHQLVQNRQFEENDKKEKRCSKDEMAFEILEQLKKYRLLNEGRGLRELEDNINLVCYPENHLEETQPKLLIFLAIDLQSVELFKFLLEFNPCLKNITSYFLERCDSIETYRKFSEIFNELSNQHGNDYCLDECNLEDGRIPLTVLLSRPTVNIPLLKYYINHLDSGYYESQLHLQGRDYAHPPLMLALCHLKTISLVDLVSEKYSLSAIFNMAIEFVLKEDSNRDLVQLLQKMLSRAQLSTLISNSFEAGIEHYYNLERKKDPEKFFQYKEKILGSKATLIMQNGSRSFALLSIEETALQFIQYFYSAQNEISFGKKKSSIKKSIFQKVKGGVKSTIATLIDQLATPGTVETAELRLRHILEFYFVLCTFADNTGDHAPRESEKEICTQMSQGYLYFFDDLSPQQSQRLYELLNDNGYLLLAGADVLLDRLKPPALYEEKESDVELKTIKMQEKVEEKKPSKKVKIKKSKPKKKKITKNNQSENLVNLPLCSTVPEKQAYEEEQKQEAIGQQGFIHKLRNIERELHQLRSFENNEFLEKQIVLFKSIIERVKALVSVDKDENDNKASPTSRNFSTNLWDQLVHQWNCAVSTFAEEIKSTDVKLCEELCCCHMPNEINFEADYHNRQAIFELFSEIKKVEIAEVGSRIFTRKFPPLKKADNDYVLYLDPNLMKNFDEKVTEIANQLKAKNIKHTVKRGQLLAQNGKPFMYAKICVHFDQGNAETLEVDLTITTAAPQQDLKPRWLNLGAERISDKGGWALPPNGYNEIFASEPVKIRFTVPFGDIVAAPLFMTLNRLGYCFRMFAKVFSLPIEVELPPEWLAYQNDEKNRETVSKAIRAALCKVNCSSMGMLNYLRQTGFCDLSTLTVEEEADSEALRKALCELFRPSACSTVACSTVSFFGSKEHSYSSDTNSENERKIERKVNFEKS
>gi|29653964|ref|NP_819656.1| hypothetical protein CBU_0626 [Coxiella burnetii RSA 493]
MSIDSDESPLEVSIYAKGNLAQDRTTNQDNKLRCQCYVSLQEERILSCVMEVAGPMEDVQQLKKVLEEVGIENVIVPEEEIPNDIIKQGVIFAAKIGQELSRVDNFRDELKRHLGNRCLQEQRKSSLPSKIDSHINLIKKYLEECPHIIAGISAWMSDLMDLLIQCWEELSKDKEVQEAITLLKENETDTKKGVVYFDTRLGFSLLQPVCDVVEKKLRAENKDQFTVLGTLLQKLVVQYASFYEFELSKGQTDQRDLDGEASLKPSFNSEGLREFKTALDYLSAETNQELSTLNPVARETCKRINSFNSTNLLEFLEGWYDANENESIVNEIVSYKWPSSMNDFIAEKQSQSSDRTSIDAEKQQNFSQSLIDAKMLLKTYDGYSRDQFVQSTNHLSREKIKQFFIRNAFKIAKEKGLEGQELIDYFRLVRQCDTVKSRYYFSFFGKSVGKSQASIFLEKVIKFAEDLQKGLKKKEKINLEKIGAQEKGLQWCKVHYRGIPFKDIMDTIEKDKEMSIEKDKKMSIENMLLSLVELKESYLTPLEKVKSKLSELEDNSKKSDVDWELHKRLSLKERKLDEGLQSLNEVEEVLSLVRSKKGLDCQFKNEPLETFALRTIRSAISNLEQLPKKGKQVKTVEAIKRNPFFVPISPASSTSSEVSSDRSSPGSEIPFFCLPPQFGASDELKSTSSTPRMNT
>gi|215919063|ref|NP_819902.2| hypothetical protein CBU_0885 [Coxiella burnetii RSA 493]
MSRPDLGSEKQYLIMVDLNDLLRIQVHDNRELVLAINDSLHTQLQKIKGKIEVLLMVEEKYNYFYLRREEELNVLTWEGLEWALDFTGVDRFITYKIDNNKIKVGWNKPSNDCYDQIIALSSNDGFREKLQEVFGWELAPCYKEADLGLYAFSQTQDRWRTEGFIGSEENKRVAVFVDIDDTLLDRLATYNKGETILFTNVINKLKGLKRRYPQTEFFIITARTEPSTPGKWQRGNEFSTFSVLNKLREEGIEIEKENVIFTSYWKRHTNNDGGEIISKGAKIDFIEEKLREKKLSVRPDFIAFFEDSYKELGLAFQKLGARGQVAGVDCAIFSVLSKGNPMPEAIHLLERLALPTKKPSLFQAGVPFEDEDEDEDEKEEAHVCSMSR
>gi|29654976|ref|NP_820668.1| hypothetical protein CBU_1686 [Coxiella burnetii RSA 493]
MPSSSKDLRKKLKNYCENQSEFDSKILNFPPQDVLAELVVIYPMPNAQADRIYEMLQQLALHCKTQQQALDNCLEDIRDLFQIIIEISDKDKSRKKDIVRFIELLQNFFKDNLLTGKEIYDLISIPSEAAKGSIFEQLDKVGLTSQIKKLLGQHHEQITIDQQIAHLLVARFEGEELQNYLELVKQIDHFPQNQLVVDHLIKQIPLITRYIKEKRQLTDVDLINSILDVFLQLPNTKSEIQNLFLTLIAILNPKEQLDYISLILMRLIDNRFSFSPEGIDFLMNSKLKDIMIGKFKLRAILIFNLATQNLISESITKTLVKKYIDNKGTLLDEIKNFLLNFNHSVNQFIDHFIKLTFLIYITQNNESVWRFLIKSKDREELEMKKKLFLESLCLHLKGSTDNNFPKNYADRIEKLDFSDLLQIFISKSKLMDLTQLNPALRACGLETPNSSSRETSALNNSTLKFLKISVSTFAPVLHYLMTQGLLGETITKAFHSSELESALFNYIKTLESSQQEKTIQLAFQPISPFNHFFSDSTKEELKIIPSSINQSINSDEEEEEKGFDEDFTDSDEESSDVDLPPPPTDFEKIKVQSYLIFDRLIMKFNPAETEESFRSQFLSVNEHANQFLNDKDVSWDKREEFCQAFRSDRPGSSADEASEYPEEQKPDLAVNCIMYTLWYEVAVKAQWASEYYIAIYDYAKKPIREPSTAGLPFSEIYSTTWDAVLNYITENKTQETTSLSALLNQQGMFPSNSGESPAEQPGPTEEPTNGYQP
>gi|29655013|ref|NP_820705.1| hypothetical protein CBU_1724 [Coxiella burnetii RSA 493]
MTRQINFFKPSFEACEIACQNGDLENIKKNEEFLFSGDFFQKPINKLLAYKHFGVYRHLMGSGDQFKKLAMEHLIGCGKFMFDEYENFVELIDVFPELATQPAILQQATYSIQDKPRGQSKPDIVDKIFEIIDDQFSKRGAIDRKEYLESIVKILKQPFYLGLFWRECSALRFLVSAGKLNILKQLYEWCASLNLLVEWTTACQQKIYELNLAHIAAQNSQLETLKWLLSTVENLDVFADIHGQTLLRVSLHSYIDDPTLKYLLQLDQKRPFQEEKSEEFINRDAPLKSLLHILPQLRGSEPSNEELEQAIIFLENGADVNCQFGELGFLKSTLKDLSVAKDKDSQYWGNAAYCRALVSMNSTSYRDIDNKEFNDWLKAAAIKYRNTKACITLIKRLMNATQSTPSSEEETKSLVAETSAGENPLWEAFKILCHNTDGRPQDYLPMEIGVAICVKNVPRNTDTHFDNLIQKFIFSPKHPHDFPSLKLAEDYFDLRSEVIIRYRNRNWRVEFDSFCEFLTIVSKFFVTGEEQASCALFHFLKYFYSPVEFETLMTEEGKNPFATIVAIHQQFDPQLVKTLDPLSAGIYFMTHLALNGFSIANDKTRAIRESETTSLDVAEIELPTQDYQSHLFDVVQPLVDNYNKSEDEDQQKISGVLQALLLQYAYPELNDIKEVLKVPEWEKGIKQALEIIYKKEQAISAKVYLEYLKQSPQSSLASKLTTFQPQPNRKEEKKEKLTEGSVPPGLK
>gi|161831254|ref|YP_001595906.1| transposase for insertion sequence element IS1111A [Coxiella burnetii RSA 331]
HRSRQLSAFIGLVPRQHSSGNKEVLLGISKRGNVMLRTLLIHGARALLRHVKNKTDKKSLWLKALIERRGMNRACVALANKNARIIWALLTRQETYRCGA
>gi|161830769|ref|YP_001596097.1| hypothetical protein COXBURSA331_A0218 [Coxiella burnetii RSA 331]
FTENGVLLEPVVQHSASQSSSNSISSSSSSGSGDNKRYTSDQPHFESKQTGADEYAQNIEPDLRKKLDVAVKRVESSLVVIKEKSKFHTTKLVVESRRGF
>gi|161831202|ref|YP_001596115.1| ankyrin repeat-containing protein [Coxiella burnetii RSA 331]
KAGANPLASTVNYGPNRFFGGNRGWRPNFLTPLKMVKLKLEALQKRHLLTGAQRRQLANLSKIYNLLSRQVIRIIVRLAASSNPDQETKSESSHSPGKHM
>gi|161830716|ref|YP_001596217.1| trans-2-enoyl-CoA reductase [Coxiella burnetii RSA 331]
IEQMWRLFKERLYSNQNIPTDSEGRIRIDDWEMREDVQAEIKRLWESINTGNVETVSDIAGYREDFYKLFGFGLNGIDYERGVEIEKAIPSITVTPENPE
>gi|161831294|ref|YP_001596244.1| phosphomannomutase [Coxiella burnetii RSA 331]
FAELPDSVNTPELKLPMTEEKKQPFMQALLKKADFGNAKLITIDGLRVEFEDGWGLIRPSNTSPYLILRFEADTEEKLKRIQEIFRTQLRMIDNALELPF
>gi|161830207|ref|YP_001596914.1| ankyrin repeat-containing protein [Coxiella burnetii RSA 331]
TLQRIQRDLEYISKRLPFEENILTTPDFPQLFFEISKLVEIISDSQKENKEEFAEASISLIDALKNFGMILEKRDVPGEVKKEDTTLSRNNSLSCLSSPR
>gi|161830865|ref|YP_001597067.1| hypothetical protein COXBURSA331_A1358 [Coxiella burnetii RSA 331]
LTENYFPGLRRRGDHLVELIAGPDHTLARTEQGYIYAWGRNYYGQLGLGDRRIQRQPALLDPNAIPPLSQWRNAFSFIKSFREEKIEDTDSFSYAPFSRK
>gi|161829779|ref|YP_001597163.1| hypothetical protein COXBURSA331_A1465 [Coxiella burnetii RSA 331]
RNRRREERQGNIQPLFPPPTPQLSPLAPLTAFPLGNQFLLPPQSPFSRSGLHHLTILSRPPAPPSPPPLPLPLPKPPIRPTPYPLPAFFPRLKTKPAKRS
>gi|161829781|ref|YP_001597223.1| hypothetical protein COXBURSA331_A1538 [Coxiella burnetii RSA 331]
LYPTRLIDLFLGGGLAIVYKNAHSRVSIAKFGIINPETIVVQAPRVKTTFYRPQVVAGFNVHLAHHLMLITEYMRVFGRRNIGVVDAAKNFLPDIPLPFH
>gi|161829911|ref|YP_001597364.1| hypothetical protein COXBURSA331_A1707 [Coxiella burnetii RSA 331]
QWLTTHCDDLHTFLEENEGKGIEFLRLLKCLEALFTFRVGNSATGLFLMYYLIILSAAAQSDGIVNLISKHFVYPETRSVLLALVLPNENFLICRVFLIF
>gi|161830702|ref|YP_001597578.1| ankyrin repeat-containing protein [Coxiella burnetii RSA 331]
GIGVVSEQPKTEADWEPQSVELFCDYYGSEGKVALPHACWEKILRTINEKRKEEKENLELRAPFTSLHRDNSQKSSSPRLFKVVFSGFMDESRASLLRCG
>gi|NP_820208.1 ankyrin repeat-containing protein [Coxiella burnetii RSA 493]
MRESSENQKKVFYSYLRDEFGLKPYIQLPVHYIAYCGQMKDVIRVLQMAKNRLKPETFQSLLKDTRHTDK
VTGTVYAHFYYNAVRNINIWKVDNIIKVLNLFKYEDDNTLQNKENVILAYIYLTLSRNDVSLLEECINKF
KTAFPITTIHALKFGCFDDKMRLSAYALQKGASLAIAYFKFTPLALAEYLNTRASRKDAIETWVSLMREG
LLLLDNLTAILKDLKGEILKIIPQVINLIYPLIDSPEEKEEKQPEKHTTLKDYCNVLISTYNDLDRSTFL
GNSDTSNEQKFQLIAAQFLYSEDKDSKCLNEVTDNLSLKKRIHQPLNSSGLLLLNELIRKNKHRTVYSLV
SPDSAVRVANPDEKDVTKRSALHWAVEKSDDSVEWLKTIQLLLHQMTTQADPDKEGKTAVHIAARTQKPK
TLKLLLQHFRCRESILIKNNKGETPLHIAAVTKTDDSGTIIRLLAEQPDTQCNLEERNWNGNTAFLVACT
ENNTSAVFELMSLGCDQDTCGRHGQRVYKNLINSNHSSYNEAFVNKLEELRNNSASRNSKFTSFAPSAPS
FPLNQPRQNHEEREEGLTLEQKGETKEEQNHGHEADEMAKRLALFKCKVTRLLQIRQAQTCTVIVGGESI
SGVHSPPSRKSLGVLLIPFGSVPPLKQ
>gi|NP_819024.1 hypothetical protein CBUA0006 (plasmid) [Coxiella burnetii RSA 493]
MRMFRESKSEEKKSPSSQTAGLFATVPSLKDIMIDRLIEQLGGIAELNKQVVRDPRLWGAINERLTQHFL
LLVVQGKQGQVEAMLKVNPALILFARGDVTDYSGQTFKNISAWEYVLWAYDSHMYRMLFNYIPKEQRPLA
LQQLIDLETNGIAYTLSEKVMNAEREAEETRETIIREAHYDFSPLIDALQTYVTNVERWSFEECVEHWRK
KVGGAQCMVPVHVGNEYCYPDRSFDPIPRFNEKNLPRRHNFYNYVSGADESWFPLSPAGLGTNFAIMRGC
MRAVAGACWRVGRQWACNDLAAITALREVRQSDLIQLKEQLQNPAPESAPSTSKTLRSKNP
>gi|NP_819030.1 hypothetical protein CBUA0013 (plasmid) [Coxiella burnetii RSA 493]
MPYFFTLPKIDIKEKSASQTPEKVLREWLRGASNQEDASLFIGNSPIFGEHQDTSGSSLPKVEIPEFINS
IKAVEAVFKKEGLKDEEILNYILHFGGINGYMTLGQVVFEEISMNKGKSSRMENRRYSYRVKNKGEVEYI
EQFDFYKKNTCDRNEIGDFIGQVKIVSIISKDGDIQHACKKVEIAVPGEKLNSFRKHFGDQLNFVNRMKL
RLVELYNSLVERFRAAINKADRTNNNCFPFCSR
>gi|NP_819032.1 hypothetical protein CBUA0015 (plasmid) [Coxiella burnetii RSA 493]
MVKAKDLKSDLGKWFNEDDESEPWFEREVNKERKLYENNRKIHRFEEENKRLKSENQQLKDELKLLKARN
SEKEAGASFGESSKKRSLLNEGLEEERTSEDFGPSTSSASTRLNLSIFSSPKRETDSETETEEESTKTKN
QIKLT
>gi|NP_819033.1 CbhE protein (plasmid) [Coxiella burnetii RSA 493]
MRLEQPRNSLKRSTLDLIERVNRDEYPSLPQDSKCKDALVSAFRKTANFKKYNRPDVNSREQLISPSLTE
EDLLGRIRQRYKEKIFAGGQEKFADQSFIAEQIASTYEDFKDNPTLPAYCGEMTYLLYYHLREEGIKPEN
MLVVGFSANAEDHVLLMYSSDEGFLEQIKNDYFEQEEEGEEAESYKNFIELCARRDKNQTLLLLDPWSQD
NKILDLNQLDRDESTNEVIEDYFKNKREALEEGFQPHAIIDGVLEESRVSKATGSVINMETLSFQVDAFK
PEELMEIDEENTSDSSEEGTSKNRFRDTLFSNVPDSSSDSENEQEREKKELAGKTPSFRLC
>gi|NP_819040.1 hypothetical protein CBUA0023 (plasmid) [Coxiella burnetii RSA 493]
MKDYVKEIDFQSIKNSNCAIEETLQEWLRGANSVEKAHIFIVSPENQSFPICSNQVSSANLFKLKIHDIK
SVIINQFKVFGLKSEPVINYILTYGGIDGYSSVGEACLFKFDSLMGVEIQPRNHKKTYVIHSENTVNYIE
AFNLISLKERRVIGHFSAVSEIKLSENGEIIHVCKEANLKMFKVKSKSQVLVETIRKNLFEFLKSFYQRI
CSLFNEQKNLRNRNTKMRGPGIG
