# Supplementary material for: An optimal set of features for predicting type IV secretion system effector proteins for a subset of species based on a multi-level feature selection approach
Source: PLoS One. 2018 May 9;13(5):e0197041. doi: 10.1371/journal.pone.0197041 (PMC5942808; doi:10.1371/journal.pone.0197041)
Supplement: S3 File — (FASTA) [file pone.0197041.s009.fasta]

>gi|CAJ11235.1 Bacterial transferase hexapeptide repeat
MPIYAYNGHKPQFADRESNWIAPDATLIGKVVVGENAGFWFGAVLRGDNEPITIGADTNVQEQTIMHTDI
GFPLTIGAGCTIGHRAILHGCTIGENTLIGMGAIVLNGAKVGKNCLIGAGTLVKEGMEIPDNSLVVGSPA
RVLRQLDDAAVEKLRASAKHYVERGHSFMRGMEPA
>gi|CAJ11608.1 conserved hypothetical protein
MKIIITAAALVALSATGAMAQKTQCDAKPLDEKSIDALVQLSNEFTWKISEMEIDDGCYELHVTDENGNV
LKVKVDPETMKVVAGKVKRYGDGAPAKDKGHAPKN
>gi|CAJ11014.1 Proline-rich region:Proline-rich extensin
MKEWLSGIIGESAANIVGFVLIFAIILGGIFVVLGIIRRFSGGTFVSSGRMRQPRLSVMDAAAVDSRRKL
VLIRRDDVEHLLLIGGPTDVVVEQNIVLESRAGTHAPGTHALGTHAQSSRIEPEHIERFRQHEVLANEKT
ERPALSVQSQPGDEREETIQLSSAIAAPVYRKPEPPKAENVRPAPSEPAPMRAPQPPVTPPPAAPRPEAP
ASQVSEPHPRPASNYPSQPRTVLPPRPAPSAAPNSVRAHPAYPLSQVSRGVVSSTSNIQAATVASAATAN
LGSIVPERESAAPAKPAAPAPNQPERSERPERPERPQQRIEPVVPFVAQEVRQPESADDDLDDLGGTLHD
AIMADLGSNAGKDENMEELDTASLEDELLSSLDISPTDEQPEDAKAEETIEDEMEKLLGELTKGETRN
>gi|CAJ11961.1 Cyclic nucleotide-binding domain:cAMP-dependent protein kinase:Delta crystallin
MALDDDIRILGTVGLFESFTPEQLRLLAFGAERLVLRAGRELFREGQSADCAYIIVTGTITLFHEGDEGR
VTIRPVGPGAILGEMALIAQTTRLTGAVADVETEVIRISRSIFRRILEEYPEVAAALHAHISRNLVELIG
QIEQVAPRLANRD
>gi|CAJ10999.1 unnamed protein product
MASKSKAQELDLEVEKALEQALDIDFGDDIDIDMDLGAFDEGFSIDDLEEQISRAAEELVAEQQAKAAEP
VGNEPVVKAASVITTASVIATPAAPPVPPVVKAASSAPAIAANTEHKPANVVAEPVSAQETAAKPAAAVA
TATPVATPVRTPANDDSRSDKAIAAAPRRITEHSSKLYWTTTAISVLWAAGGVAISKAINPEVFSSLQAT
KDFFTAPAGLGVVAGVALPIAMFWGFAQLVKRAQEMQDAARSMTDAALKLLQPEAVAGDRVSTLGQAVRR
EVAAMNEGIERTLARAVELETLVQSEVNQLERAYSDNEVRIRSLVSDLGNEREAVVSHAERVRSSISGAH
EQLREELSSASNIIRDNVLSASQQLSALLGDSGERLISNINESGGAIADAIEKRTGDIGNRITTSGEAFA
NLLDTRIATLDEQSRTISGKLTQALDERTTGIANVLGSATQTMVSEFDTRLANLENTLSDRGRSLLAEFE
ARAHALDNSTEKLNAALETRSRQINENLIARTREIAETFSGGRNSLGAMVDDIKVKIGDDLTSISESVGN
VLIDKAAAFEGKLAESRDLLAATLEGETERVSSVIRGHADTLAARTGDIQNAIDASASALNEVTDKHAAI
LTERTSALQQAMSSNVSLLDASFADHARSLEERTASLHNVIAGNQAMLAQLMDERAAAMRENFNENREVL
ARTFDERIGSLQSLIAENQSALERILDERARNMAESLGAGRDAFETALGEHVRTVEERTSGLQAVLNNHN
DALAHVLDGHEQTIETRAAEIRSTLTDSTASLSQTLQDHGEILEQRTTSLQNAIANSSAAISSAFEGQTG
IIEERTETMEKALSIGVDNVRRALEQSAGVVAGKLREKIGEAASTLAAEAAKAGEALDGFGESFSARLID
NLSGTEARLGERADAIAGRLGDIESRLTDELGTIEARIADTAAKTSETLASHSESFSASVADNLAGTETR
LVERADAIATRLGDIGSRITMELGSVEARIAQVTDTTAVTLEERTRELNAVLAARSQEITKILNDTAEPL
VQRLADSGRGLAQQLEEATHAATDRLRSENAALVNALASRTAETIAAVQQAKVGLSDNVSELIDRLAASN
GELGKLIDAATRNLADIDGRLVDSTTSFVENTNRAAQMFQASTGLIDSNLGTLRTLSDNTLSQIADIADR
FDEHGKVLSSASDMINSAQNGLVSTLEERHQALDKLASGLVEKSEGVEKLMQSFEALVASAFQRAEGQTR
VSAEKMRESVSDIVEQAAQKFSAATDEIRRTASEIRAELDTTRGELKRGVLDMPAEAKETTTAMRKAVSE
QINALKELAEIVNKSGRLVDVGEGRADRPVSRPAASRPAPVRAPIAPLAQTDVAVRSRPVEAPNQKPAPA
ASAEKPRGWVSDLLARASREEEEAAQPKVQPAATPRSPSHVVESLNSLSVDIARAIDHEASVELWDRYRR
GERNVFTRRLYTLKGQQTFDDIKRKYQTDGEFRRAVDRYMNDFQRLLEDVARNDRDNMVTQTYLTSDTGK
VYTMLAHASGRLR
>gi|CAJ11231.1 Rhomboid-like protein
MLPKDKREQHFMSIPQPEMRGTGGREPIFNIPGVVIALIGLCVAVYVYQNYILSERQDFEFMMNFALIPA
RFSMASGFVDPAVIFTFISYSFMHGSFAHIAVNMIWLAAFGSPLAGRIGAVRMILFWVFTSVVAGLTHYA
LHPESLSPLVGASGAISGMMGAAARYGFRRVGYGRRSEFAGPVLPIGLTLTLKPVLIFVGVWFLINIVTG
LYSTGGADFSSIAWEAHIGGFIAGFFGIPLMDRPRSYDAVLRR
>gi|CAJ12289.1 conserved domain protein
MSLLLANVLSTLMALASLAALIVVGRKANETIRLGKVLALRVAAASNGLERAVKAIRNERTDLTDASAKL
DARLAETQRVRREMDEAIEELNRLRKALSRDMRQARILAETPPPRQEKTPSAAEQPLPADKNALPVFVRR
AVKKATVELAGQA
>gi|CAJ10235.1 conserved hypothetical protein
MSKEKQAQSKAHKAQQAISSAKSLSTQKSKMSELERATRDGAAIGKKRADIAKKIADKAKQLSSYQAKQF
KADEQAVKKVAQEQKRLSDERTKHEAFIKQSLSSMRTTASATMEAEEEYDFFISHASEDKEAFVQDLAAA
LRDLGAKIFYDAYTLKVGDSLRRKIDQGLANSKFGIVVLSEHFFSKQWPARELDGLTAMEIGGQTRILPI
WHKVSYDEVRRFSPSLADKVALNTSLKSVEEIAKELHSLI
>gi|CAJ10712.1 conserved hypothetical protein
MPCTFDLSRCVNQHEYTDQKIAEKFGKLDGAELAELTRLPTIFAYEAACKLDPKFGLIRDVTVRRGQVRI
EYEFIPVQPFLTVADFDTLAFELDIGNWEMNRTHWAVKDVNLPKELHTAKGITLPSWTRQASRAVDITQH
DFDVGLSFPGEARGLVEQVARELEARVGPNAYFYDNNYVSQLARPSLDTLLQDIYRNRCKLIVVFVGDDY
QRKDWCGVEFRAIREIIMARAEQRIMFVRVDDGAVDGVFRTDGYVDARRFNPSEIAQFIAERVALIT
>gi|CAJ10634.1 conserved hypothetical protein
MFQRRYPPTRWERLRLYLWPRRSFSRSFRYGGKRILRITASPHAVAAGLAVGVFSAFTPFFGFHLIIAIV
LAYFLAGNVAAAALGTTLANPLTLPFIWGSTFELGRFIMSGSVDSVPPVHLGHALETMRFEEVWTPLLKP
MLFGSTILGAAFAVLVYFVTRYAVSVFRRRRLERLAEKHRLHRQRELQKA
>gi|CAJ10668.1 conserved hypothetical protein
MRPVLFLMIAAGIALGIGYPWYMRHFTGSEIGRWTMLENRQSGFKVQEVRLAASDAPVRVFIDATPLPGY
VPAERRYAVTLAVSRDGQPVLSQGLDFVSTSGSINTDRPQDGHVLRQSAGDIDPVIPGLYAFRLVQGNTD
GLQLSKADLVLRRGAQPPNETYTTIGLVLGVLGLYGLMRTRLRRPQT
>gi|CAJ10803.1 conserved hypothetical protein
MKSTKIILSAIFAFGFTAAAQADAVPKRTKDFTANYQTLVKDQQASPQVADCIASGYDYVKKSKKYDRLG
FTKADIAAAATSDKSAKFSAKDAKKVSAIISVPGEARIKSVGYKWDSITLRCGITRGKLQAIEIVRK
>gi|CAJ11627.1 Response regulator receiver
MTLSTRIAPHLPYLRRFSRALTGSQSSGDAYVAAALEALIADVGIFPEASSDRIGLYRLFCNLYKNASIR
MPETSSEFAWETHAARNLAHIAPLPRQAFLLVAVEGFNDHEAAEILEVDQAEFGRLLSTASGEISRQVAT
RLMIIEDEPLIAMDIEQMVESLGHEVVGIARTKDEALALYEKEKPRMVLADIQLADGSSGIDAVNEILHD
NTIPVIFITAFPERLLTGERPEPTFLVTKPFNPDMVKALISQALFFEEASQVAA
>gi|CAJ11904.1 conserved hypothetical protein
MAAKPLLEESAGGNAAHLVSQLSDSSAVIEAAKKMEESLHSRDIPRKLAIYGAAAGFELRDELDHLSNRT
IEPNIFFNARFLAPAMPRLEDREVRFMVMRDENETRSRLRFVMPYTVERPGLPLSVPVIRSWATPFGPQG
TPLIDHDNPVGVVEDLFDILARRHIKLPEVLVLPEMRANGAAARLIRSVAIGRQLPVQSIEHKERPFLES
KLDGKTYIKEAIGAHHRHDYERLWRRLAEQGELVHKVARTPDEVRHAFEHFLTLEARGWKGRRGTAMAVD
RFRAAFAREAVNNLAECDCVRIHTLELDGRVIAILIVFTVSGEAWTWKTAYDETFHAWSPGVLLMIEVVK
NHLDDPNIARTDSCAVPDHPVMTRLFRERETMETLVVGLHPGADRLVRQAASQIHLYQRTRNLARIIRNR
LRSFTEHK
>gi|CAJ11448.1 conserved hypothetical protein
MMPVIRLNDATFADLSVLKTWYGTKTPSETIDRIVREAMEQLDMERDDAAEEVTVTTSDGAMHFDAAPGL
AFTKPLAASIDGKALHSPCWSALLLTMIAQVKTKGLSGDKLVRELAIPAKVERYDEEGFKFRPDLGISVQ
GQSASDCWKEVERLSKKWAIPVSVKFWWKQNPKAQYPGKTGILRSGPASA
>gi|AAL52460.1 hypothetical cytosolic protein
MEYAPADLDEMIAREKKLVAIEYQNEAWADGMSEGIEPEILAEAAFTTALTELIREVGDDCALDLIEKMR
EQVIAGTFLSRRILQ
