# Supplementary material for: An optimal set of features for predicting type IV secretion system effector proteins for a subset of species based on a multi-level feature selection approach
Source: PLoS One. 2018 May 9;13(5):e0197041. doi: 10.1371/journal.pone.0197041 (PMC5942808; doi:10.1371/journal.pone.0197041)
Supplement: S4 File — (FASTA) [file pone.0197041.s010.fasta]

>gi|161018456|emb|CAK02014.1| BepA protein
MPKAKEKTKNIETSSPHHYVYPNTTTLKNKYGITNFDAFTAKYTHDTAKAIVNLREAPLPEKFDSSYLCS
IHHQLFKNTFEWAGQPRNVPFTFLDESVTAMPEMKRAEWNNVFANDDEIEEGLQTLNKTLAEKNALRSLT
REDFISEAVPLFVSLKNIRPFINGNEHTIHLFFEKLAQAAEHQLDFSLVTKERMLVASVAAIQNDNLEPM
QHLFEDISNPQKIHLLKEFMSNMKELGRDINDRSVMVTKEGETYTGTYRGAGHDSLAFNVNGAYIIGDKE
DLTPEQLKTLKPGDKFTFTASQTQELKNILIPKETLAPLSKTEKAEMIAKDACVHTARNQIQRLSKTVYD
NAKTLDKKMVAIIKNPALGQQLAEQIERSPDSVAHLAGFSLCGLQNQARANAKNHLEMLCSAVANFAHAV
KHAEKEITQEHATEQKRRATTVEMPSKSLQDLFTLPKELQQESLAKNLGLQKELSNLVKNINSRLSATEH
KAVKNNDYETLAQSIGVSENKAKQITQTVKQAKEVHQQACTRTVNHSNVLAIAS
>gi|56368457|emb|CAD89508.1| BepB protein
MPKAKAKNISTASPHNYIYPGTQILKNKYGETDLKLLLEKCLHDREQAMMNLRAESLPEYFDCAYLCYIH
QQLFQKTFEWAGHLRHTPFTFADGSIAAMPEMKRTEWGKDFAKSEKIPELLQKLDQELAEKDNLQGLTRE
EFIKQATELFYSLHKIHPFIDGNEHTEQFFFENLAKAAGHQLDFSLVTQKRMMAVCSEAMQYGDTQLMKD
LFEDISNPEKIRLLKDFMNNINNTGRNVNDCLVMVTKAGETYRGTYQGCYSEAFVLDMQGTYIIGKKDDL
TPERLKSLKPGDTITFIAPKNKELENTLIPKETLAPLTKSECARTVAQTSHVLTAQKKVRQHSKIVYGNA
NTLNEQIEEITKNPELGQLLADQIRQTPHSLSPLAGFSLCGLQNPARANARNHLDALATTVANYAHIVEH
TYHVITQKHQIEQERLGKTVEKPSQNLQNLFALSPEQQREILSQSPQLYQELRTFICCVEHRLSSNEWSA
IKNKDYETLAQSIGVSEQTAREITNTVQKARELHKQVYTHAITRSNTLAIAS
>gi|161018458|emb|CAK02016.1| BepC protein
MLEQNYLYKGTTTLKNKYGIKDPNKLYERCNHDVVKEAVNFRHEPPPQNFDAAYLSLIHWSLFHKTFEWA
GHTRDTSFTFEDGTTARMPAMRPKGYEAPFAIGPQIKKELKQLEKTLNQKNNLKGLSHQEFAENAADVFM
ALEHAHPFRKGNGRANRMFMEKLGQAAGHTVDFSFITKGRMTTACIEAMQYGNSQPMKDLFEDITHPQKS
VILKEFISQMREAGLNEINNRVVVAAKEGIPYEGIFRGTSAEGFVMEIEGAFVVGHKDDLSPEQIKTLRN
GDHLCFQKTNVQNVKETLIPKETLSPLTHEALFAKISNDAYVEACRKEIEHLSKTVYGKMQALKTKLDIV
TAAPNLGNQFADEILENPQSISKFAGRKILGMKSSNRKYAEQTVPQLCQALKNYGTITQQAKDTILEQHQ
REQNRLSHSVEKPKKNLQNLFSLSEEQQREALLHSPALQQELHTFSRQLKNRLSSEEHKAIHEKDHTRLA
CLLGTSESKAKEIAHTVKNTKEAQCQARSLKVSRSSSLALTG
>gi|56368459|emb|CAD89510.1| BepD protein
MKKNRPSPPTSRSKEQEQEQARTPSPQAEPLYAQVNKPPREHRAQSSEETIYAPQNPPETIYAPQKPLGN
PYDRLGGRPRNGRRAEKLVDPYAVTDVQNLDRGADFQTLENPLYEGVGGGAHGGPHPQEPEHLYAELEFD
TQSGRSPQKPVESVYATVGMGAEGGQDTQTLKNPLYEGVGSGKTTPPPTPHSTEKEQEQARAPSPQAEPL
YAQVNKPPREHRAQSSEETIYAPQNPPETIYAPQKPLGNPYDRLGGRPRNGRRAKKLVDPYAVTDVQNLD
RGADFQTLENPLYEGVGGGAHGGPHPQEPEHLYAELEFDTQGGRSPQKPVESVYATVGMGTEGGQDTQTL
KNPLYEGVGPGRATSPPRSPKDEVTSKLLKHTDFQHGVKEVQEWCKIVYGNQYALNKKLCKILENPKAGD
TILWDLAADPESAGKLAGQKILGIKSPDRKQAEEGFGSLCAAFERHVAITQKLHKDFTLEQEKQRGHERE
TSPERQEHRHHRRHHSQEREQGASEQEARRRNNPTNQKGMAFGM
>gi|56368460|emb|CAD89511.1| BepE protein
MKRNQPPPPTTHSTEKQREPYGQSAIRAPSPQPEPLYATVNKRPPRAKDRELNKPLSQQEEVVYAALDFE
NRSHHPRERYPERNLESETIYTTVSSQSTTQAEILYADVTHTPLHSKHTRRDPASETLYAEVAMQSTIPS
LTREEIADRMQHNPLVQAYQQEVMHWCKIVYGNSDVLKEKMQEVLQKPSEGEDLSRQVAENPTSVHKLAG
RNLCGLKTNARRQAEEGFMHLCQALDGYTSAVTQAQENIKHVPQAEARRYGQESEQRAERLQQSRHPERE
RQSLSNQELLGMVQENASIQRYQAQVEHWCKIVYGNSSVLKEKMEGILQDLSEGEELSWQVAAYPQSVHK
LAGHNVCGLKTSARRHAESGLSHLCDAIDNYTDAVRQIKESITRGHQAQTRQNRQEQSVGVKQGLHKEKA
LSSPKQHGHQTHHQGAEASKRTHQQSPEVPPRKVGGAKAIAFAI
>gi|56368461|emb|CAD89512.1| BepF protein
MKKNQPSSSTSPSVKELKKRYEQTAAEASTLHQLSAGSAPKEKKQPSSRLEELRKRYEQTASLTASQEAL
SARGFPKEKRQPHTQQSPEQLPIHHEQQFAVTPQQSSSQTPLYATPLPQQPVRTPPQRPPRAKDKELHKT
APQDSTPLYATPSPQQSVQTPPQRPPRAKDKELHKAASQDSTPLYATPSPHKQQPMRERAQSNTSSQDSE
PLYATPLPQRHQPMRERAQSNTSNQDSEPLYATPLPQRHQPVRKRTQSNTSSQDSEPLYATPLPQRRQPV
RKRTQSNTSSQDNEPLYATAAPSQSPRMEEKSVNTMQRNLLLEAYKEEIKYWCGIVYGDRLILQKRIEEI
QENPALGEQLSWEVSEHPKSISKLAGKKMLGVKTKARRKAEENYLALRDTINSYVYTLKYSQQKPLHAPH
TEHTRDEQQTHRTQSAEKERAPLSNQELADRIRTEPSVLYSQTEVQYWSKIVFGNPYILQYRIEDIQKNP
DMGEEFSWQVANNPSLFSPLAGKRILGIKNDARRHAEASLSCLCSAIEGYADAVKQAKEDIVQEYQVQQS
RQELSTEPAKQLQKQQTLSKPHKLPEHSPTDAHQETTQTSMQTEWERLGARPRTVTTHKKHTQESTLPTS
HAEQKTTREQTTENQQKSLTPEKEKTPLSHKEIASRVQNDLSVQRAQIEIYNWCNIVYNNPLVLQHTTED
IKKIPMLGEELSWQVANFSTIFAPLAGKQVLGIKNNARKHAEEAIPSLCTAIDHYTEIVKQVREDIVKNH
QEQSPKKDKNVKRQQSLSKPPKLPERSTEIPRHQALEASRQAQQKPSNVRSSEAEKTQKMVLAL
>gi|49476028|ref|YP_034069.1| unnamed protein product
MDILSERKNSQNIKVENTPKRFSKSKLKSRKETHMKKKQPAPSTPSSASVTQMASLSNEEIFNRVQRDPLVQSCEEEIQYWCKIVFGNAYVLQYRIEDMQKIPEIGEELSWQISENPHFFHKLAGSQTLGIKNSARKEAEAGISSLCNAIETYADTVKQVRKSIVQAHQAQQNRQELSSEPSQDLQKQQSLSKPPKLPEHSPEDRHQESTESSMQAKWNRLGARPRTVPLSQKTQKQQEQLGLHQPIMEGDGKEAAKVSMSAIKATKVTTKSEALKAVEQLIQPPKVETAKVVSVPLAQEAQKTLIEKETIPSLTNEEVASKIRESEVVKSSMQKIKTLCGVVYGNPHILEGKMPKMGIPVTNRNVEELEKFARQVGSFPSSFGRVAGFSFLGIKSGARAHAEENFLPLSHAIVSYTHNVKQAEKDILEAHSGKQERYAQSVETPSEEIQNLFSLTQEAQKMLIEKEIIPPLSYVDVASKIRESEVVKSSKQKIETLCSVVYGNPRILEDKMPKMGIPVTNKNVEELEKFARQVGNFPSSCGKIVGFNFLGIKSEARAHAEENFLPLSHAIFSYAHSVKQAEKDILEAYFKEQERCAQSVETPSEEITNLFSFTQEQQKEILSNSPKLRTQVKAYSQKLHNRLSPSDLQAISERSHTKLAESLGTSVNQAEEIAQILTQTKDVVQILQQQEKLGLYQSIMKGDGKETAKVSMSAIKATEVTTKFEASKAVEQAVRPPKVETAKVVSVSFTQETQKMLIEKEIIPPLSYVDVASKIRESEVVKSSMQKIKTLCSVVYGNPDILEGKMPKMGIPVTNKNVEELEKFARQVGNFPSSCGKIVGFSFLGIKSEARAHAEENFLPLSHAIFSYAHSVKQAEKDILEAYFKEQERCAQSVETPSEEITNLFSLTQEQQKEVLLTSPELRTQVKAYSQKLYDRLSPSDLQAISERSHTKLAESLGTSVNQAEKIAQILTQTKDVVQILQQQEKLGLYQSIMKSDGRETAKVNMSAIKATQMTKKITSLKAVEQIVRPPKVETAKVVSMSR
>gi|49476021|ref|YP_034062.1| unnamed protein product
MPKAKAKTKNTEIISPHHYVYPNTTTLKNKYGIKNLNAFLEKCSHDTAKAMINLREESLPEYFDTAYLCHIHQQLFKNTFEWAGYLRHIPFTFADGTTAAMPEMKRTGWKNAFAIGDEIQEGLQRLDQTLAEKNNLQGLTREEFNSEAIELFNSLNQLHPFREGNGRTQRLFFENLAKAAGHQLNFSLITKERMMVASVAVAENGDLEPMQHLFEDISNPEKIRLLKEFMHTMKNTGRNVNDRPVMVAKEGETYTGTYRGAGLEGFALNVKGAYIIGNIDHLPPEQLKILKPGDKITFTAPKAEELKKTLIPKETLVPLTKLEIAEMVAEDAFVHTCRDQICSLSKIVYGSQGVLNKNIIEIIKNPSKGQQLATQIERTPYSVHSLAGFDLICFKTGARVRAEKHVALLSCAVANFTHAVKHARQEITKEHQAEQNRLRQEVPMPSQSLQDLLSLPKEFQQKALGVSPLLQKELTSLLQKVNSRLSSSEQRALRENNHETLAKNLGVSEQKAKEITKTVMKAREVQQKSQTRTVSHSKTLAMAS
>gi|YP_002972376.1 BepI protein
MKENTKHYASSTQEELQEQHPAISAAISKQINKASQNFFYPNSKLLKNKYRIKEQEILKEQCCDDVKKEM
IKLRQEPLPEQFNSSYLKYLHQRLFSRAFEWAGQTREEPFTFEDGTVASMPILKRKEFTKPFAIGRKIQE
GLEKLDKTLAEKNNLQGLTREEFVEQAAGIMIDLHHMHPFREGNRRTKRLFVEKLAQAAGHELDFSLVSK
KRKDFVRAAAMEHSNPEPMKHLLEDISNPEKLLILQEFINSMRELGLDEKNYYLAVVAKEGETYHGTYRG
SGPNGFMLDANGIFILGNKKDLTPEQIQTLKIGDALSFTAPKTQNPEKNQQKTFLPEKKRAALTNDEITK
KSKDNASIQTKKKEKAHFSPWIAPHALHDSIEVMSQSLQEQMTNPIAQSASSMRQMQKDFQKNTLQTSNT
ATNNPISVQMTKEKRSDHQERTKQPPKKAMAYWDTGTKKMDTVPLILQEKLSSSPETEENKTMYRNFFCP
NSITLKNKYGINDYKKLKVQCAHDTTKAIIHLRQEAPPQKLTSTYLQYIHHTLFKNTFEWAGQTREKPFT
FEDGTVAYMPMMKKAGISFASAKQIQEGLENLDKILSETNSLKGLTRETFVEYVTEMLIQLNYTHPFREG
NGRTQRMFFEKLGQVAGHTLDFSLATEKRMNLASISSLKHNDKEEMKHLLEDISNPEKILILKEFIDNMK
HIGFENIHHHLIITAKEGHTYKGFYRGSGPNGFMLDANGIFILGNKKDLTPEQIQTLKIGDALSFTAPKV
QNQQEVLIPAETIAPLTNNEIATKIKNNASIQARRKEIETLCQIIYGNRHILQERIEMIHENHTEGEQLT
YQIATSPQSISKLSGSNVFGIKNNARAHAEANILPLCRAIDRYINIFKQTERDILHTHHIKQRRCEQSVK
IPEAWMKNLFSLSKAQQQEILSNSPELRGEIRTYIKKINERLSSSEHEAIKENNPEKLAKCLGTSTVKAK
EIMEIVKQIKEIEQHIQPMYFYNHKFDECLAPNQHQPTKTNNKKKRSNTLDKEAIKVQKMKENVNQSSKR
QENIQPHKTEHAKAMTMNI
