# Supplementary material for: An optimal set of features for predicting type IV secretion system effector proteins for a subset of species based on a multi-level feature selection approach
Source: PLoS One. 2018 May 9;13(5):e0197041. doi: 10.1371/journal.pone.0197041 (PMC5942808; doi:10.1371/journal.pone.0197041)
Supplement: S7 File — (FASTA) [file pone.0197041.s013.fasta]

>gi|384409781|ref|YP_005598401.1| DeoR family transcriptional regulator
MIPAERQALIVSRLSARGILSIAELAEMLGVSPMTVRRDIHSLEEQGRALSVAGGVQLPERIFSEPSHIVKAALYHNEKAAIGQLAAQMIRPGTVIYLDAGTTTLEIAYRLTDRQDLTVVTNDFVIAAFLSQESNCKLFHTGGEVERENQSCVGSAAGEAIRRFNFDLAFISTSSFGARGVSTPSENKIAVKRAVVESAVRRVLVTDSSKYGLIGTFNAIPLDVLSAVVTDAGLPENARETITQRGVELHLVEAGTGKVEGKI
>gi|384409783|ref|YP_005598403.1| putative pyridoxal phosphate biosynthesis protein
MRLGVIADDFTGATDIAGFLVGNGLRTIQLNGVPADDLAVDADAVVISLKARSCPTGQAIAESLAALKWLQKNNCQQFFFKYCSTFDSTPKGNIGPVTDALLEALGEEFTVICPALPVNGRTIYNGYLFVNGVLLSETGMRNHPVTPMTDSNIMRVMESQSRGRAGNISSTIVDQGSDAVRDALRKLQSEGIRYAVLDALNDQHIETLGRAVSQMKLVTGGSGLADGMARAWTQLRGKNVAAAEAAGAPVKGRTVILSGSCSQMTNAQVAAYKAKAPALAMDVEKAINDAAYIDVLAEWVLAQSGDALPPLVYATMPPEALKAVQERFGGERASAAIEDLFGQLAKRLEAEGFTRFIVAGGETSGAVTQALAIDGFTIGPQIAPGVPWVRGIGKPLSLALKSGNFGTEAFFFEAQKIANQEGDK
>gi|384409813|ref|YP_005598433.1| ATPase
MEEEMSGLIMPEPDAGVLQRREQIVADLRVIVPGEGVVDTVNAMRVFETDGLTAHRQLPLVVVLPETVEQVAQVLRYCHDNAIRVVPRGAGTSLSGGSMPLEDAVLLVMSRFNRILEIDYPNRVAVVQPGVTNLGITKAVEHEGFYYAPDPSSQIACSIGGNVAENAGGVHCLKYGLTANNVLGIEMVLITGEVMRLGGKHLDSEAYDLLGLMTGSEGLLGVVTEITVRILQKPETARAIMVGFPSSEQAGQCVADIIGAGIIPGGMEMMDRPAIKAAEDFVRVGYPLDVEALLIVELDGPPVEVDYLLGRVEKIALQNGSTTCTLSQSEEQRLAFWAGRKAAFPAVGRISPDYLCMDGTIPRKELPRVLSGMRALSEKYGLRVANVFHAGDGNLHPLILYDANNPGELEAAEDFGADILRLCVKVGGVLTGEHGVGIEKRDLMPEMFNETDLDQQMRVKCAFDAKHLLNPGKVFPQLRRCAELGRMHVSRGALAFPDLPRF
>gi|384409948|ref|YP_005598568.1| ribonucleotide-diphosphate reductase subunit beta
MNMQHKTATKGRPASVRAINWNRIEDDKDLEVWNRLTGNFWLPEKVPLSNDIQSWETLKPQEKQLTTRVFTGLTLLDTIQNAVGAVKLMDDALTPHEEAVLSNISFMEAVHARSYSSIFSTLCLTPDVDDAYRWSEENEFLQRKSTLILDQYHADDPLKKKIASVFLESFLFYSGFYLPMYWSSRAKLTNTADLIRLIIRDEAVHGYYIGYKFQRALEVLSEEKRQEIKDFAFELLLELYDNEVRYTEALYDGVGLTEDVKKFLHYNANKALMNLGYEALFPAEACKVNPAILSALSPNADENHDFFSGSGSSYVIGKAVATEDEDWAF
>gi|384409965|ref|YP_005598585.1| glutamate decarboxylase
MLPASVFGTEALQEIAASRGFREKEMQANAVYQIIHDELFLDGNARQNLATFCQTWDDDYVHKLMDLSINKNWIDKEEYPQSAAIDLRCVNMVADLWNAPKFADNATGTNTIGSSEACMLGGMAMKWRWRKKMQEMGKPTDKPNFVCGPV
>gi|384409966|ref|YP_005598586.1| glutamate decarboxylase
MEPGRLFMGPEQMLEAVDENTIGVVPTFGVTYTGNYEFPEPLQDALDKLQKTKGLDIDIHVDAASGGFLAPFCAPDIPWDFRLPRVKSISASGHKYGLAPLGCGWVVWRDKEALPEELIFNVDYLGGQVGTFAINFSRPAGQVISQYYEFMRLGREGYTKVQQAAYRVAQYIAREIEPLGPYEFICAGEEKGGIPAVCFRIREGEDPGYSLYDLSERLRLTGWQVPAFALSGKASDITVMRVMCRRGFEMDLAALFIRDFKAGIEFFKSHPSPKITPSMGTGFHHT
>gi|384410107|ref|YP_005598727.1| biotin synthase BioB
MPCTVEKHEKPAAKAAQAMPDRGGENGASCSVGRWSAEEARAIYNLPFNDLLFRAHGLHRENFDPNRIQLSKLLNIKTGGCPEDCGYCSQSASAENGLKASKLMEIETVLEEARKAKAAGATRYCMGAAWRSPKDRDMPALTHMIESVKAMGLETCMTLGMLDSDKAEKLADAGLDYYNHNIDTSERFYPAVITTRSFEDRLDTLANVRNAGIKVCSGGILGLGEEAEDRIDMLVTLANLPEPPESVPINMLIPMPGTRLAKAAPVDPLEFVRVVALARILMPKSHVRLTAGRTAMSDEMQALCFFAGANSLFMGDTLLTAANPGDDRDSSLLRRLGIQAETEQPA
>gi|384410681|ref|YP_005599301.1| ubiquinone/menaquinone biosynthesis methyltransferase
MSQQNGNVNRVGAQDRVGASGGMEHSFGFKAVDENEKQGLVNDVFHKVAKRYDIMNDLMSAGMHRVWKDAMVAWLAPSKRPGWTSLDVAGGTGDIAFRIVEASGRQAHVTILDINGSMLGVGRERAIKKGLIDNLEFVEANAEELPFEDNSFDAYTIAFGIRNVPHIDKALSEAYRVLKPGGRFLCLEFSEVELPVLDKVYDEWSFRAIPRIGKMITGDADSYSYLVESIRKFPKQQDFAAMIEKAGFERVSYRNFTGGIAALHSGWKL
>gi|384410778|ref|YP_005599398.1| HpcH/HpaI aldolase
MPAPRNQFKAALKQGRAQIGLWQALANPYTVEICAGAGYDWLLLDGEHAPNDVPLLVSQLQAMTGSASHPVVRPPVGETWIVKQLLDIGAQTLLIPMIESREQAEAMVKAMRYPPHGVRGVGSALARASAFNRIPDYLQTANDEVCLLLQVESRAGLANLDAIATTEGVDGVFIGPADLAADMGHLGKPGAQEVQDAVRDALQRIIGHGKAAGILTGDLSLARHYLDLGATFVAIGNDVTLLANATTRLLADFKTTEPGRPASPDARVY
>gi|384407507|ref|YP_005596128.1| ubiquinol oxidase, subunit II
MKHGTPRTIVSFAVLALSAFLAGCQNQVLLDPKGQVGLEERDLILFATGIMLLVVVPVILATLFFAWKYRATNEKADYQPDWHHSTKIELAVWLIPMAIIVVLGTVTWISTHKLDPYRPLESNVKPINVEVVALDWKWLFIYPDQGIATVNEMAMPVNVPVNFKLTSSNLMNSFFIPQLGSQVYTMPSMQTKLHLIANQEGDFAGISANYSGQGFAQMRFKAHAFDQAGFDKWVADVKAQAAAKGEDLDRARYASLVQPSEKHAVQYFNYGDKALFHDIVNRCWDGKSVCLDDEMHRQQMIREARASLRKSSPIDFSQWANDISAPCSRRVFRSLKTDLPML
>gi|384407668|ref|YP_005596289.1| sulfate adenylyltransferase subunit 2
MLENKEIEGFRFNRNRSSRFAGVNAVHHASLMKNLTHLQRLEAEAIHVFREVAATFSNPVMLYSVSKDSSVMLHLAMKAFYPAPPPFPFLHVDTTWKFREMIEFRDAQAREKGFELLVHVNEQGVRDGIGPFTHGSNVHTHIMKTVGLRQALDKYRFDAAFGGARRDEEKSRAKERIFSFRNAQHGWDPKNQRPEMWKIYNTRVSKGESIRVFPLSNWTELDIWQYILQENIPIVPLYFAARRPVVERDGMLIMVDDDRMKLRPGEPVENRLVRFRTLGCYPLTGAIPSSAANLSDIVEEMLIARTSERQGRAIDRDEAGSMEKKKREGYF
>gi|384407867|ref|YP_005596488.1| transport protein
MFASFFPRPKLFFISALLWTLLAVLGWYMGGENLGSVFGLAPAASDAAPLIGAHVFWSRPFLWFYIYFAVITFAFYGFWVRFSPHPWQRWSILGSALILFATYFNVQVSVAINTWYGPFYDMVQKGLTTPGAVSAAEFYWGLADFAGIAFLAITIGVLNLFFVSHYIFRWRTAMNDYYMSHWPKLRHIEGAAQRVQEDTMRFSTTLEQLGVSLVKSVMTLIAFLPVLFTFSQKVSTLPIIGYVPHALVWAAVIWALFGTGFLALVGIKLPGLEFNNQRVEAAYRKELVYGEDHADRAEPITMRELFKNVRHNYFRLYFHYVYFNVARIFYLQVDNIFPLIILIPSIVAGKLTLGLMSQITNVFDQVRGSFQYLVNSWTTIIELLSIYKRLRAFEAAIHGEPLQAVDRINLEPGGADPAAKTGWLSRACLRIGYGRYCCRYFATDRDKRHRSCI
>gi|384407921|ref|YP_005596542.1| 1-deoxy-D-xylulose-5-phosphate synthase
MSRPSTPLLDKAPTPDRLRALPEQDLPQLAEELRTELIDAVSTTGGHLGAGLGVVELTVALHHVFNTPYDRIIWDVGHQAYPHKILTGRRDRIRTLRQAGGLSGFTKRAESEYDPFGAAHSSTSISAGLGMAVASELSGEKRNVIAVIGDGSMSAGMAYEAMNNAGALDARLIVILNDNDMSIAPPTGAMSAYLARLVSGRTYRSVREAAKQVAQKLPKFLQDKARKSEEYARAFFTGGTLFEELGFYYVGPIDGHNLDHLLPVLKNVRDTQKGPVLIHVVTQKGKGYAPAEAAADKYHGVNKFDVITGKQAKPPANAPSYTKIFGTSLIEEARHDDKIVAVTAAMPTGTGLDLFGEAFPKRVFDVGIAEQHAVTFAAGLASEGYKPFCAIYSTFLQRGYDQVVHDVSIQNLPVRFPIDRAGLVGADGPTHAGSFDTGFLAALPGFVVMAASDEAELRHMVRTAAEYDEGPISFRYPRGDGVGVDLPERGSVLEIGKGRIVREGTKVALLSFGTRLQECLAAAEELGAAGLSTTVADARFAKPLDHDLIRRLAREHEVLVMVEEGAVGGFGSHVLQFLATDGLLDRGFKVRALTLPDIYQDHGKPDAMYAEAGLDRTGIVRTVFAALHRDELGHEALPTPFRA
>gi|384408521|ref|YP_005597142.1| Phosphoribosyltransferase
MSLPDKAFPVSWDQFHRDARALAWRIAGLDREWRAIVAITRGGLVPAAIICRELGIRLIETVCIASYHDYTSQGEMQVLKGIGASLLENQGEGVIVVDDLTDTGKTAAIVREMMPRAHFATVYAKPKGRPLIDTLRHGGLTGYLDLFPMGYGLHLSGADCWRKTRLNETK
>gi|384408613|ref|YP_005597234.1| molybdenum cofactor biosynthesis protein MoaC
MSGKLTHIDQTGAANMVDVGSKDETERQAVAEGAVRMKPETLALILEGNAAKGDVIGTARLAGIMAAKRTSDLIPLCHPLMLTKVAVEIEPDENLPGLRVRALARLKGRTGVEMEALTAASVTCLTIYDMAKAVDRHMEIGSIRVIEKSGGKSGDWAVSDPASMR
>gi|384408673|ref|YP_005597294.1| alkaline phosphatase
MAQSETAAPLFQRSAKGDLSAAGGARRLDGDITAAFRDQIRKGPARNVILLIGDGMGDSEITVARNYAVGAGNHFKGIDALPVTGQYTHYSLDKESGKPNYVTDSAASGTAWATGVKTYNGAIGVDIHGKPHKTLIELAKEKGLGTGNVSTAELQDATPAVQVAHVTHRKCYDPTSTAEKCKDNALENGGPGSISEQLLNTRPDVTLGGGAKYFEDKARAGTWKGQTLSAQAEARGYQLVRNADALSKVETANQDKPVLGLFSPGNMPVRWKGPQAAHHGNLDREPVKCKVNEKRTADIPTLAQMTEKAIDLLKTNEKGFFLQVEGASIDKQDHAANPCGQIGETVDLDEAVQAALDFARKDGNTLVIVTADHAHASQIIDPDAKAPGLSQALKTEDGAIMGVTYGNSDEADDQGHTGAQLRIAAFGPGAANFTGLTDQTDMFYTIRDALQLQAE
>gi|384408736|ref|YP_005597357.1| CysE, serine acetyltransferase
MDMSVRMSSKVNAGLDQVDPIWHSIRAEAEEATRNDPVLGAFLYATILNQPSLEEAVMHRIAERLGHPDVSADILRQTFDTMLEANPEWSHVLRVDIQAVYDRDPAYSRFMDPVLYLKGFHAIQTHRLAHWLYKQGRKDFAYYLQSRSSSIFQTDIHPAARLGSGLFLDHATGLVVGETAVVEDNVSILHGVTLGGTGKSSGDRHPKIRQGVLIGAGAKILGNIQVGQCSKIAAGSVVLKSVPHNVTVAGVPARIIGETGCTEPSRVMDQMLGDGI
>gi|384408802|ref|YP_005597423.1| potassium efflux system protein
MPHDTPLIATIVIGLCLAFIFGAIATRLKISPLVGYLLAGVIAGPHTPGFVADQDLILQLAEIGVILLMFGVGLHFSLKDLLSVKAIAVPGALAQIAAAAALGTGLGLALGWDVQAGMVFGLALSTASTVVLLRAMQERRLIDTERGRIAIGWLIVEDLAMVMALVLLPAIASVTGRAQGMAASDPIVTWLGLGIGGTILLTVAKVVLFIVLMLVVGRKVIPWLLNVVAQTGSRELFRLGVLAIALGVAFGAAHLFGVSFALGAFFAGMVMSESELSHRAAEESLPLRDAFAVLFFISVGMLFDPMSLLKDPLPLLGTLAIILIGKSVAAFFIVRAFRRPVSTALTISASLAQIGEFSFILAGLGVSLNLLPPAGRDLILAGAILSIFLNPVMFIVAERMRPWLEKRGATNLTADESNATEHNIAEPEPLPHTLLTGHTIIVGYGQIGGRLAAGLQEKEVPFLVIEDSPKICISLKEKGIETIAGNASNTEILEAANPGVARNLVIAIPNAFEAGRVTALGRAANSGLHIVVRACSQAEAQYLRDLGADSVILGEEEIAGAMANAIGADPRSERNEHVPAPIEVPAGPKENMPEKAEDTATDIVNENGGDMKREGMVIG
>gi|384408830|ref|YP_005597451.1| hypothetical protein BM28_A1366
MHFFAVIPDLNLNFLAGMKGNRVFADCDAFHATWVATVINLDWPSKQSTAIADGGKRVIAQKSELLAILDRAQKLGINAVIFQVSPTADAFYQSSILPWSSYLTGVLGKDPGFDPLKFMIAEAHKRRIEVHAWFNPYRVSMDTSRETQEALKNSSPDSPPSVYKTHPKWIGVASKRYVLDPGIPAVRDWVGNIVGEVVQKYDVDGIQFDDYFYSETPDSQLDDRKTFARYGTRFNSKADWRRYNTYKLVQDVFGRVKKIRPTVRFGISPGGMWRNRKDDPLGSDTLAGATNYDSDFADTRRWVKDGIVDYIAPQVYWPLEREAAPYGTIVKWWAQTVRGTPVDLYIGMALYKAGETYRLEPQWAAEEGFTEIRRELELNESVPEVKGSLLFRESFLREPKLRKITDYLARNWGGCARHKDAPAQKKAKNPF
>gi|384408868|ref|YP_005597489.1| NAD(FAD)-utilizing dehydrogenase
MFRRVEAAVNDWRIKPAGSEGYRTAEVTLGGVDTRDLDSRTMQARSVPGLFFIGEVVDVTGWLGGYNFQWAWSSGWVAGQAA
>gi|384408869|ref|YP_005597490.1| NAD(FAD)-utilizing dehydrogenase
METVDVVVIGAGAAGMMCAIEAGKRGRSVLVVDHARAAGEKIRISGGGRCNFTNLHASPKNYLSQNSHFCISALSRYTQRDFIALVERHGISYHEKTLGQLFCDGSAVQIIDMLLGEMKRHRVRLKLGCGVKAIEKTANGFSLQLADGLAVSCQSLVVACGGKSIPKMGATGFGYDIAGQFGLRVVETRPALVPLTFEPNMLERLKPLAGIAVDAVVACGKVTFSEAMLFTHRGISGPAILQISSYWREGDEIRITMLPGTDSFEASREQRRQNGKQALQTALALYLPRKLAQAIA
>gi|384409050|ref|YP_005597671.1| choline ABC transporter permease
MNWLTDYKIPVGPTAKSVVDWLTTHLGLFFDTLAAVMQSLIDGLLYLLELPHPLLLIAIFAIIAWLIQRRISVVLLTILGFLFIINQGYWEPTLKTLTLVLSSCFVCMVIGVPLGIAAAHRPALYAAMRPVLDLMQTLPTFVYLIPAIVFFGIGMVPGLLATVIFVIPAPIRLTQLSISSTPASLIEAGEAFGASRSQLLWKVELPYAMPQILAGLTQTIMLSLSMVVIAALVGADGLGVPVVRGLNSVNISLGFEAGFIIVVVAIVLDRIFRAGREK
>gi|384409056|ref|YP_005597677.1| oligopeptide-binding protein oppA
MDDKYDPEAAKKALEAAGVKDLSMKIWAMPVSRPYMPNARRTAELMQADLAKVGVKADIVSMEWGEYLKKSSEKDRDGAVIMGWTGDNGDPDNFLGTLLGCAGLGNNNRAQWCYKPFEDLIQKAKTSTSQEERTKLYEEAQAVFKEQAPWDTIAHSTVFVPMSAKVTGFKQSPLGDYRFEEVDISE
>gi|384409057|ref|YP_005597678.1| periplasmic dipeptide transport protein precursor
MKFYQKLLAATALVALMSGAASAKTFVYCSPASPEGFDPAAYTGGDTFDASAHPVYNRLAEFENGTTKVVPGLAESWDVSDDGLEYTFHLRKGVKFHSSDHFTPTRDFNADDVIFSFDRMRNKDNPWYQYTAGITYEYFDSMEMGTLIKDLVKVDDYTVKFVLNRPEAPLLANISMPFASIISKEYTDKLAADGKKDDLNQYPVGTGPFQFVAYQKDAVVRFKANDDYWGGRPKIDDLVFAITTDPAVRAQKLKAGECQLMSYPAPADTKGLQADPNLKVDEQAGLNVAYLAYNTLKAPFDKPEVRKALNQAINKKAIIDAVFQGQGQVAKNPIPPTM
>gi|384409086|ref|YP_005597707.1| 7-alpha-hydroxysteroid dehydrogenase
MGADPVYGLPGFGDHEGRTPFKRLQVSDIVAIRTPVRITPDRKAFWRKYMSYESPFHLNDAVAIVTGAAAGIGRAIAGTFAKAGASVVVTDLKSEGAEAVAAAIRQAGGKAIGLECNVTDEQHREAVIKAALDQFGKITVLVNNAGGGGPKPFDMPMSDFEWAFKLNLFSLFRLSQLAAPHMQKAGGGAILNISSMAGENTNVRMASYGSSKAAVNHLTRNIAFDVGPMGIRVNAIAPGAIKTDALATVLTPEIERAILKHKPLGRLGEAQDIANAALFLCSPAAAWISGQVLTVSGGGVQELD
>gi|384409133|ref|YP_005597754.1| TonB system transport protein ExbD
MAGKVREGGGDDLELNHEINVTPFIDVMLVLLIIFMVAAPLATADVKVDLPASAAAPAPRPDKPLYVTLKEDLSVSVGNDTVARERLGAALDGLSEKDKETRIFLRADKNVAYGELMRVMNLLREAGYLKIALVGLETVGADQPNAAPASPAAGPAIAPEGAAQWMHLRPSTLP
>gi|384409267|ref|YP_005597888.1| acetyl-CoA synthetase
MALCVGAASSGWRKPGNLFWVHYAMPDGSIWLQMLKEEIMSEKLYPVLPEAKKNTLIDNETYLEWYEESVSDPDGFWAKHGRRIDWFKPFTKVKNTDFNGDVTIKWYEDGVTNVSYNCIDRHLKSRGDKVAIIWEGDNPYIDKKITYRELYENVCRMANVLKKHGVKKGDRVTIYLPMIPEAAYAMLACARIGAVHSVVFAGFSPEALAGRIVDCESTFVITADEGVRGGKPVALKENTDTAIDIAAKQYVMVNKVLVVRRTGGKVSWGRGRDLWYHQEVASVEPHCEPEPMNAEDPLFILYTSGSTGKPKGVLHTTGGYLVYASMTHQYVFDYHDGEIYWCTADVGWVTGHSYIVYGPLANGATTLMFEGVPNFPDQGRFWEVVDKHHVNIFYTAPTALRALMGAGDEFVTRSSRSTLRLLGSVGEPINPEAWEWYYNVVGDQKCPIVDTWWQTENGGILITPLPGATDLKPGSATRPFFGVKPVLVDNEGNVQECVADGNLCISDSWPGQMRTVYGDHKRFIETYFSTYKGMYFSGDGCRRDEDGYYWITGRVDDVLNISGHRLGTAEIESALVSHHSVSEAAVVGYPHPIKGQGIYCYVTLMTGADAQDPDELRKELVQHVRKEIGPIATPDKIQFAPGLPKTRSGKIMRRILRKIAEDEFGALGDTSTLADRGVVDDLIENRQNKK
>gi|384409325|ref|YP_005597946.1| peptide chain release factor 1
MQNRFMLLPEMLQFLGHDMIALPQDRMDQLLKRFSMIESQMANNPDSDTYVKLASEYSELQDVVGKIRELSDARMEASDLAAMRDDASTDAEMRALAVEELPEVEKRIAVLEQDVQILLLPKDAADDKNAILEIRAGTGGLEAALFAGDLFRMYERYAAEKGWRVELVSASEGDAGGYKEIIATVSGKGVFSKLKFESGVHRVQRVPETEAGGRIHTSAATVAVLPEAEDIDIEIRNEDIRIDTMRASGAGGQHVNTTDSAVRITHIPTGIMVVQAEKSQHQNRARAMQILRARLYDMERQKAESERSQARRSQVGSGDRSERIRTYNFPQGRVTDHRINLTLYKLDRVMEGELDELVDALISDHQTALLAELGEQP
>gi|384409625|ref|YP_005598246.1| 3-hydroxydecanoyl-ACP dehydratase
MILLPETVCGRDVPVKLQPGRIAGRYRMNLKGGVMAEQKSSYGYEELLACGRGEMFGPGNAQLPLPPMLMIHRITEISETGGAFDKGYIRAEYDVRPDDWYFPCHFQGNPIMPGCLGLDGMWQLTGFFLGWLGEPGRGMALSTGEVKFKGMVRPHTKLLEYGIDFKRVMRGRLVLGTADGWLKADGELIYQATDLRVGLSKEGSAQ
>gi|148557907|ref|YP_001257142.1| type IV secretion system protein VirB3
MPLTCLGKGTQIMTTAPQESNARSAGYRGDPIFKGCTRPAMLFGVPVIPLVIVGGSIVLLSVWISMFILPLIVPIVLVMRQITQTDDQMFRLLGLKAQFRLIHFNRTGRFWRASAYSPIAFTKRKRES
>gi|148558277|ref|YP_001257143.1| type IV secretion system protein VirB2
MKTASPSKKSLSRILPHLLLALIVSIAAIEPNLAHANGGLDKVNTSMQKVLDLLSGVSITIVTIAIIWSGYKMAFRHARFMDVVPVLGGALVVGAAAEIASYLLR
>gi|161620153|ref|YP_001594039.1| TraI protein
MKKVILAFVATAFLAGCTTTGPAVVPVLDGKPRVPVNKSVPAKPPLAQPNPVDTYED
