# Supplementary material for: An optimal set of features for predicting type IV secretion system effector proteins for a subset of species based on a multi-level feature selection approach
Source: PLoS One. 2018 May 9;13(5):e0197041. doi: 10.1371/journal.pone.0197041 (PMC5942808; doi:10.1371/journal.pone.0197041)
Supplement: S8 File — (FASTA) [file pone.0197041.s014.fasta]

>gi|49474890|ref|YP_032931.1| molecular chaperone DnaJ
MKVDYYEILGVTRECDDKKLKSAFRKLAMQYHPDRNAGDKEAERKFKEIGEAYEVLKDPQKRAAYDRFGHAAFENNNNGGGSPFSGFSAGGFADIFEDFFGEIMGGGHRKRSDGRERGADLSYNMEVTLEEAFSGKTAQINIPSSVVCDACEGSGAKKGSKPQTCGTCHGAGRVRAAQGFFSIERTCPVCHGRGETIKDPCPKCQGTRRVEKNRSLSVNIPAGIEDSTRIRLSGEGDAGIRGGPSGDLYIFLSVKPHEFFQREGADLHCRVPISMVTAALGGEFEVSDLDGIKARVKIPEGTQNGRQFRLKGKGMPMLRRQQVRGDLYIHITIETPQKLTQEQRELLQKFEKLSNHENSPQSHGFFSRMKEFFENISGKNE
>gi|49474941|ref|YP_032982.1| cytochrome o ubiquinol oxidase subunit I
MFGRLTDPTAGAFHALTHEPIVLYTCIAIVLGGLIVVLALTILGWWGVLWRNWITTVDHKRIGIMYIILGIIMLVRGFADAIMMRTHQAFALGSETAGYLPPEHFDQIFSAHGVIMIFFMATPILFGLFNYLIPLQIGARDVAFPFANNLGFWITAAGAILINISLGVGNFGRGGWLMYPPFSELQGSPDTGVDYYLWSLQLSGIATTMGAINFVATIIKMRAPGMTMMRMPVFCWSAFVSNVLILVIYPVLAVAFALLACDRYLGMNFFTNVGGGNPMVWINYVWIFGHPEVYVLVVPAFGIVSEVVSTFSSKRLFGHTSMVWAMLVILILSLLVWGHHFFTMGGGEAVNTFFGIATMIIAVPTGVKVFNWLLTMYKGRIRFEPPMLWCMGMIFTFVGGGLTGVLMSIVPADWQFHNSLFLVAHFHHTIIGGVVFAYLAGLAFWFPKVFGYKPNRALGIASFWCWFIGFHLAFFPVYALGLMGATRRLQHYMEPSWQPMFMIAALGAFIILLGILCFVLQVVLAIWYGIKHKGRLPVTLNDSWGDARTLEWFTSSPPPSYNFAVIPKVQSDDAYWNMKKNGYQRQINGFSKIHMPSNTSAGIIAGFFSLVLGFALVWHIWWLVVIGFIGFIATIVCHSLTGDHHGYYISAEEVQKTEDAFTAVLKEQGVTV
>gi|49475017|ref|YP_033058.1| pantothenate kinase
MIDTILPKINQEDNLVKSISDRYSPYRVFTAQEWSQFRADTPLTLTFDEIKRLRSIDDPIDLEEVQRIYLSLSRLLSCHVEAVQELFHKRQQFLYQEGTRKTPFIIGIAGSVAVGKSTTARILQELLKRWTSSLKVDLITTDGFLYPNAVLQQKNRMNRKGFPDSYDIKKLLCFLSAIKAGIGNVRAPLYSHMIYDVLENQTVTIDRPDILIVEGINVLQVNDLPKDGKIIPFVSDFFDFSIYVDAETEVIRHWYLERFKRLRKTAFQNPKSYFHRYALMHEEESLKIAENIWQTINLKNLQENILPTRPRSNLILRKGKKHLVEYVALRRL
>gi|49475022|ref|YP_033063.1| polynucleotide phosphorylase
MFKTHKIEIEWAGRPLTLETGKIARQADGAVIATYGETIVLATVVSAKSPKPDQDFFPLTVNYQEKSYAVGRIPGGYLKRESRPSENETLISRLIDRPIRPLFADGYKNDTQVIVSVIQHDLENNPDILAMIASSAALTLSGVPFMGPIAGARVGYCNGQYILNPHIDEMSESKLDLVVAGTENAVLMVESEAQELPEDIMLGAVMFGHKGLQPILDAIIKLAEVAAKDPRDFVPEDLSDLETAMLEMAEKDIRKAYTITDKQERYAALDALKTEIINKFMPETEEDCKFSVDQIATVFKQLQAKIVRSNILDTKKRIDGRDLSTVRPIQSEVGILPRTHGSALFTRGETQAIVVATLGTGEDEQYIDSLTGMYKETFLLHYNFPPFSVGETGRLGSPGRREIGHGKLAWRAIHPMLPSKESFPYTIRAVSEITESNGSSSMATVCGTSLALMDAGVPLARPVAGIAMGLIKEGERFAVLSDILGDEDHLGDMDFKVAGTANGITALQMDIKIDGITEEIMKIALEQAKGGRIHILNEMAKALTSARAELSEFSPRIEVMNIAVDKIRDVIGTGGKVIREIVEQTGAKINIEDDGTIRIASADAKTIEAAKRWIHSIVDEPEVGVIYQGTVVKTAEFGAFVNFFGSRDGLVHISQLTTERVTKTTDVVKEGDKVWVKLMGFDERGKVRLSMKIVDQKTGKEIIGEDSIKAEQEKYTEETHKSENKRRRKKKEE
>gi|49475050|ref|YP_033091.1| peptide ABC transporter permease
MVVYILRRFFLLIPTLIGILTVTFIIVQFTPGGPIENIIAQLQGTGGDAVGRVGGGSDLGLSSDVILDGAEVESSSSRVFKYRGAQGLDPEFIAKLEKQFGFDKPPLERYLTMLGRYLRFDFGDSYTQGRSVIELIKSALPVSLSLGFWQLLISYSISIPLGIQKALKEGAPFDVWTSALIIIGYAIPSFLFGIFLMVFFAGGSFLNWFPLSHLTSDNFDQLSFGGKILDYLYHLVLPLTAMIISSFATTTLLTKNCFLEEIRQQYVITARAKGLSERSVLYGHVFRNAILIVIASFPATFMASFFSGSLLIEMLYSLNGMGLLSYTSIVNRDYSVVFASLYIFSLIGLIVSLISDIVYMFVDPRIDFDKKDL
>gi|49475082|ref|YP_033123.1| L-lactate dehydrogenase
MIISSTLDYRKAAKRRLPPFLFHYIDGGAYAEETMRRNYADLQALALRQRILRGVGEVDLSTKLFDQTLDLPIILAPVGLTGMYARRGEVQAARAAVAKGIPFTLSSVSVCPIAEVQKAVGSAFWFQLYVLKDRGFMRDVLERSWASGVRTLVFTVDMPVPGARYRDAHSGMSGSYAGLRRILQAFIHPHWAWNVGIMGRPHDLGNVSTYLQKKIALDDYIGWLGANFDPSIGWHDLQWIRDFWKGKMILKGILDPEDAREAIQFGADGIVVSNHGGRQLDGVLSTVRALPAIAEAVKSDLTILVDSGVRSGLDVVRMIAQGADAVMIGRAFVYALAAAGEKGVAHLIDLFANEMRVAMTLTGVRAIKEITRESLASPDVFEQ
>gi|49475197|ref|YP_033238.1| Sodium/dicarboxylate symporter
MAFNFFINLFLFVIFLLWLGQSKRMKWSLSLRVMLGLILGLIFGSVLQVIYGEGEATLLKSIEWFNIVGNGYILLLQMIVMPLVFISIVSAIAHLHSVYAIGKMSIMTISILLFTTALSALVGVLVVNAFGLTTSGLVNEGQDVSNILGDRISQLGDMNIPKMILSLIPKNPFAELSGAKRTSIISVVIFASFLGAAVLLLKKDEPDKGEKALLFIQVAQSWIMRLVRIVIALTPYGIFALMTKVGASSHVADILNLLVFIIASYVGIILIFGIHGVLLGISGINPFRFFKKVLPVLTFAFSSRSSAASIPLNIEAQTQWIGVPQSIASFAASFGATIGQNGCAGLYPAMLATMIAPSMGINPFDPTWIAALVGVVTLSSIGVAGVGGGAIFAALIVLPIMGLPVSLVAVLMSIEPFIDMGRTALNVNDSMLAGTITSQMLQTTDRSIFEK
>gi|49475229|ref|YP_033270.1| chorismate synthase
MSHNTFGHLFRVTTWGESHGEALGCVIDGCPPGITFTLSDIQSYLNKRKPGQSKYTTQRRELDQVEILSGVIVQDDGITFVTTGTPISLLIRNMDQRSKDYSAIVHQYRPGHADYTYDVKYGIRDFRGGGRASARETAARVAAGAVARKIIPGVIVRGAVIAIGPHTINRNRWNWSEVDNNPFFTPDAEMVQVFSDYIDKVHKNGSSVGAVVEIVAENIPAGLGAPIYAKLDQDIASLLMSINAVKGVEIGDGFAAARLTGEENADEMRMGSDGKPLFLSNHAGGIVGGISSGQPIIARFAVKPTSSILIPRRSIDVDGNDVNVITKGRHDPCVGIRAVPVGEAMVACALADHYLRHRGQVGCFKR
>gi|49475398|ref|YP_033439.1| DNA-directed RNA polymerase subunit beta
MAQTLAMTSQFNGRKRVRKFFGKIPEVAEMPNLIEVQKASYDQFLMIEEPKGGRPDEGLQAVFKSVFPISDFSGTAMLEFVGYQFDSPKFDVEECRQRDLTYAAPLKVILRLIVFDVDEDTGSKDIKDIKEQGVYMGDMPLMTTNGTFIVNGTERVIVSQMHRSPGVFFDHDKGKSHSSGKFLFAARVIPYRGSWLDIEFDAKDIIYARIDRRRKIPVTSLLMALGMDASDILSTFYNKVTYERDGDGWRIPYSVDRFKGMKLVSDLIDADSGEVVAEAGKKLTVRAAKALAEKGLKAVKVSEDDLLGSYLAEDIVNYQTGEIYLEAGDEIDEKTLRVLFDVNADQIDILDIDHMNIGAYIRNTLKVDKNESRQDALFDIYRVMRPGEPPTMDTAEAMFHSLFFDPERYDLSAVGRVKMNLRMDLDCPDTVRVLRQEDILAVVKMLVELRDGRGEIDDIDNLGNRRVRSVGELMENQYRIGLLRMERAIKERMSSVEIDTVMPQDLINAKPAAAAVREFFGSSQLSQFMDQTNPLSEITHKRRLSALGPGGLTRERAGFEVRDVHPTHYGRICPIETPEGPNIGLINSLATFARVNKYGFIESPYRKIIDGKVTTEVIYLSAMEESKHYVAQANSSLDAEGRLSEEFVVCRHAGEVLMAPRDHVDLMDVSPKQLVSVAAALIPFLENDDANRALMGSNMQRQAVPLVRAEAPFVGTGMESIVARDSGAAVAARRSGIVDQVDATRIVIRATEDLDPSKSGVDIYRLQKFQRSNQSTCINQRPLVHVGDRVEKGNIIADGPSTDLGDLALGRNVLVAFMPWNGYNYEDSILLSERIVADDVFTSIHIEEFEVAARDTKLGPEEITRDIPNVAEEALRNLDEAGIIYIGAEVQPGDILVGKITPKGESPMTPEEKLLRAIFGEKASDVRDTSMRMPPGAFGTVVEVRVFNRHGVEKDERAMAIEREEIERLAKDRDDEQSILDRNVYARLTDMLVGKVAVEGPKGFSKNKKLDTTIMGHYPRSQWWQFTVEDEKLQNEIEALRNQYDESKEALQRRFMDKVEKVQRGDEMPPGVMKMVKVFVAVKRKIQPGDKMAGRHGNKGVVSRILPIEDMPFLEDGTHADIVLNPLGVPSRMNVGQILETHLGWACAGMGKKIGDLVDLYQETGDILPLRQRIENLMPDDDHNEPVRQYDNESLYKLALQMRKGVSIATPVFDGAHEADINMMLEDAGLDSSGQVTLYDGRTGEPFDRPVTVGYIYMLKLHHLVDDKIHARSIGPYSLVTQQPLGGKAQFGGQRFGEMEVWALEAYGAAYTLQEMLTVKSDDVAGRTKVYEAIVRGDDTFEAGIPESFNVLVKEMRSLALNVELDDARELIAQRALSDTTEQ
>gi|49475551|ref|YP_033592.1| 30S ribosomal protein S9
MAEINSLTELSVVTNTAETHENIAPVHVQKLDSQGRAYATGKRKDAVARVWIKPGSGKITINNKEFDKYFARPVLRMILRQPIVATNRDTQFDIIATVAGGGLSGQAGAVRHGISKALTYYEPELRTILKKGGFLTRDSRVVERKKYGKAKARRSFQFSKR
>gi|49475600|ref|YP_033641.1| methionine aminopeptidase
MTDYIEYYKIPLKFNGQIRIFDDYAFDKMRKVGRIAAECLDALTDIIKPGITTQEIDDFVFTFGAERGALPADLNYHGYGHSCCTSINHVVCHGIPNKRPLQEGDIVNVDVTFILDGWHGDSSRMYPVGKIRRAAERLLKITYESLMRGIAAVKPGATTGDIGAAIQRYAESERCSIVRDFCGHGIGQLFHDAPNILHYGNPGEGIELKQGMMFTIEPMINLGKPQVKILSDGWTAVTRDRSLTAQYEHTIGVTNEGCEIFTQSPKNIFYISNSYV
>gi|49475756|ref|YP_033797.1| DNA gyrase subunit A
MTDLNPHPERDVMAGIEPVSIIDEMQRSYLDYAMSVIVSRALPDVRDGLKPVHRRILHAMNEMGLSFNKPYRKSAGVVGEVMGKFHPHGDASIYDALVRMAQDFSLRNPLIDGQGNFGSVDGDPPAAMRYTECRLEKVSEELLADIDKDTVDFQDNYDGREREPVVLPARFPNLLVNGSGGIAVGMATNIPPHNLGEVLDACIALIDNPDITLDKIIEIIPGPDFPTGGIILGHSGVRSAYETGRGSIIMRAKVDIEETRNGRQAIIVSEIPYQVNKATMIEKMAELVRDKRIEGISDLRDESDRDGYRVVIELKRDVIADVVLNQLYRYTPLQTSFGCNMVALNGGKPEQMTLLDMLRAFVSFREEVVSRRTKYLLRKARERAHVLVGLALAVANIDEIIALIRKAPDPQTARIKLMERRWPAADVAPLIKLIDDPRHIIHADNTYNLSEEQARAILELRLQRLTALGRDEIADELNKIGVDITDYLHILASRSRIMSIIKDELNVLREAFATPRRTVFGFGSAEMDCEDLIAPEDMVVTVSHSGYIKRVPLSTYRAQRRGGKGRSGMSTKDEDFVTRLFVVNTHTPVLFFSTRGIVYKEKVWRLPLGTPQSRGRALINMLPLQQGERITTIMPLPEDEARWSALDVMFATTRGTVRRNKLSDFVQINRNGKIAMKLDEEDEILSVETCTERHDVVLTTAKGQCIRFPVVEVRVFAGRNSVGVRGINLANDDKVISMTILEHVEATSVERSAYIKRVINERRAAGSDAEDLVTLDEEDEAVDTELTEGRYLELHAREQMLLTVSEFGYGKRSSSYEFRISGRGGKGIRATDPSKTAEIGKLVAAFPVKAQDQIMLVSDGGQLIRVPVEGIRIAGRSTKGVTIFNTAEGEKVVSVERISESEDDDNQLDDETEKCSEAVDDSEMIDLSEGK
>gi|49475880|ref|YP_033921.1| hypothetical protein BH11550
MIKFLVQYPWLETISWLIILILIALFINFLARKSLIHGVKTLGSFLPKKTTNDIRNAIQFMANIVSAFMLSIGVNFIPTLPKTFSTIISNVANALIIFFVVLTISALLNVINTLYEQRPAARVKPIKGYIQIAKIALFTVAVVLMIATLIDRSPLILFSGLGAMAAVLMLIFQDTLLSLVAGIQISSTDMIRVGDWIEVPNLGADGDVIEIALHTVKVQNFDNTITSVPIRKLVTDPFKNWRGMQEAGGRRIKRSLFIDQSSIRFHTEKEQKYLSRFNLLEDYFTQKIPEITEWNARLEKNHDVLANTRRLTNIGTFRAYIVAYLQKNQSIAQNMTLMARQLPPTENGLPLEIYCFTNTTVWLEYEQIQCDIFDHLYSILPNFGLKIFQNPSGYDFNHLLEKKAK
>gi|49475883|ref|YP_033924.1| chorismate pyruvate lyase
MSDPKDSILPPLKWLSDQDPPVPTHIKDWLMELGSMTRRFENHCTYIHIKPQRECFITRDKLKEEAAHLPKSTRYWLREVILMGDNQPWLLGRTVIPQETLFEHNEALINLGDVPLGRYLFSIDKLTRDYIHIGRKDTLWARRSRLRLTGKPLLLTELFLAASPLYTTNPI
>gi|49476134|ref|YP_034175.1| cell division protein ftsH
MNSNYRSLLIWGVIALILIVSFSLFNGDSQRSGGGELSYSEFLQKVENNELQAVTIQGQKLTGKTVENRVISTYAPRDPGLIQKLESKNVNVKAVPESSGNSIFLNLLFSLLPVIIIVGAWIFFMRQMQSGSRGAMGFGKSKAKLLNEAQGRVTFQDVAGVEEAKQDLQEIVEFLREPQKFQRLGGRIPRGVLLVGPPGTGKTLLARSVAGEANVPFFTISGSDFVEMFVGVGASRVRDMFEQAKKNAPCIIFIDEIDAVGRHRGAGLGGGNDEREQTLNQLLVEMDGFEPNESIILIAATNRPDVLDPALLRPGRFDRQVVVPNPDVSGREQILKVHVRNVPLAPNVDLKVLARGTPGFSGADLMNLVNEAALMAASRNKRVVTMQEFEDAKDKVMMGAERRSTAMTQEEKELTAYHEAGHAIVALNVPVADPVHKATIVPRGRALGMVMQLPEGDRYSMSYRWMISRLAIMMGGRVAEELKFGKENITSGASSDIEQATKLARAMITRWGFSDLLGNVAYGDNQDEVFLGHSVARTQNVSEETARMIDAEVRKLIDDAYTNATKILKAKKKEWFALAQGLLEYETLTGAEIQEVIAGKPPSRTQKNENASPRTSSVPKAGASKAEFDQETLDKKDAHKADKEKEKLKAGMEKVKSNHAKSNDSVSKRKKSPGAEKKTQSTKKTPQAANFSGSKENTEKDLNAAERKGKQEPKA
>gi|49476146|ref|YP_034187.1| Holliday junction DNA helicase RuvB
MHKDEDQRLLGAVPLPNDPDRSLRPQVLDDFIGQEAARANLKIFIEAAKARQEALDHVLFVGPPGLGKTTLSQIMAKELGVNFRSTSGPVIAKAGDLAALLTNLEERDVLFIDEIHRLSPAIEEILYPAMEDYQLDLIIGEGPAARSVKIDLAKFTLVAATTRLGLLTTPLRDRFGIPIRLNFYTIEELEYIVQRNARLFSVQISEDGAHEIARRARGTPRIAGRLLRRVCDFALVKRAKKIDRKIADEALSRLEVDHLGLDPLDRRYLLLIAQTFLGGPVGIETIAAALSEPRDAIEDIIEPYLLQQGFIQRTARGRILHQKAWSHLGLCAPASTQKHPQLFDMPDNASRQTVLWDEADD
>gi|49476187|ref|YP_034228.1| ATP synthase F0F1 subunit beta
MVKAVTSSKETAKVEKKKSAPRSGVKKAVSKSQAGVKDSSSPVHKSSKKAPLAEAAVGVIKQVIGAVVDVQFEGPLPNILNALETDNLGNRLVLEVAQHLGENTVRTIAMDTTDGLVRGQKVFDTGTQISVPVGEATLGRIMNVIGEPVDNVGPIATSKTRSIHQEAPEYVEQSTASEILVTGIKVVDLLAPYSKGGKVGLFGGAGVGKTVLIMELINNIAKAHGGYSVFAGVGERTREGNDLYYEMIESRVNVNPKDNNGSTEGSKCALVYGQMNEPPGARARVALSGLTIAESFRDEGQDVLFFVDNIFRFTQAGAEVSALLGRIPSAVGYQPTLATDMGALQERITSTRTGSITSVQAIYVPADDLTDPAPATSFAHLDATTVLSRSIAEKGIYPAVDPLDSFSRMLDPLIVGEEHYTVACQVQTILQRYRSLQDIIAILGMDELSEDDKLLVGRARKIERFLSQPFHVAEAFTGSPGKLVPLEETIKGFKGLCAGEYDNLPEAAFYMVGSIDEAVEKGKRLIAEVSS
